# Supplementary material for: Development of a homogenous high-throughput assay for inositol hexakisphosphate kinase 1 activity
Source: PLoS One. 2017 Nov 29;12(11):e0188852. doi: 10.1371/journal.pone.0188852 (PMC5706701; doi:10.1371/journal.pone.0188852)
Supplement: S1 Appendix — (XLSX) [file pone.0188852.s001.xlsx]

## Sheet: IP6 in ADP standard
	RLU
ADP (uM)	-IP6				+IP6				100uM IP6 present
50	250192	242903	244483	246625	260094	243464	234979	233349	1mM ATP
25	137775	138910	139114	138194	139983	139247	133575	136681
12.5	76711	79951	80923	76184	79293	81318	79293	78877
6.25	46364	46143	47029	45911	45115	46465	45548	47996
3.125	26981	28839	28046	29804	28447	29623	29211	28377
1.5625	17126	18089	18600	19443	18410	19252	17748	22132
0.78125	14600	13928	14871	14279	12906	15422	13307	15973
0	8238	7978	8699	8418	8408	9250	7437	8358
Average
ADP (uM)	-IP6	+IP6
50	246051	242972
25	138498	137372
12.5	78442.2	79695.2
6.25	46361.8	46281
3.125	28417.5	28914.5
1.5625	18314.5	19385.5
0.78125	14419.5	14402
0	8333.25	8363.25
