# Supplementary material for: Development of a homogenous high-throughput assay for inositol hexakisphosphate kinase 1 activity
Source: PLoS One. 2017 Nov 29;12(11):e0188852. doi: 10.1371/journal.pone.0188852 (PMC5706701; doi:10.1371/journal.pone.0188852)
Supplement: S2 Appendix — (XLSX) [file pone.0188852.s002.xlsx]

## Sheet: Sheet1
Plate ID	Plate Well Reference	Cmpd Literature Reference	Cmpd Name	Raw Signal	Z-score
LOPAC_2	P008	Precursor of the catecholaminergic neurotoxin, 6-hydroxydopamine; converted to 6-hydroxydopamine by L-aromatic amino acid decarboxylase	6-Hydroxy-DL-DOPA	10170	-9.13846		Plate 1 Average	57913.1
LOPAC_4	N005	P2X and P2Y receptor antagonist; antiparasitic; anti-tumor agent	Suramin hexasodium	10286	-8.88599		Plate 1 StDev	5677.7
LOPAC_1	K009	DNA topoisomerase II inhibitor	Aurintricarboxylic acid	8090	-8.77523
LOPAC_3	C022	Casein Kinase II inhibitor	Myricetin	8540	-7.70459		Plate 2 Average	55167
LOPAC_3	N015	Potent G protein antagonist, selective for Gs-alpha	NF449 octasodium salt	9787	-7.49506		Plate 2 StDev	4923.92
LOPAC_4	C010	P2Y receptor antagonist; most potent antagonist for ATP-activated channels	Reactive Blue 2	20201	-6.95969
LOPAC_3	L007	L-aromatic amino acid decarboxylase inhibitor; antihypertensive	L-alpha-Methyl DOPA	24071	-5.09497		Plate 3 Average	54393.5
LOPAC_1	K007	Adrenergic neurotransmitter	(Â±)-Norepinephrine (+)bitartrate	29786	-4.95396		Plate 3 StDev	5951.45
LOPAC_1	C010	Adrenergic neurotransmitter; vasoconstrictor	L(-)-Norepinephrine bitartrate	29897	-4.93441
LOPAC_4	F017	EGFR protein tyrosine kinase inhibitor	Tyrphostin AG 537	33325	-4.40995		Plate 4 Average	56023.8
LOPAC_1	J021	Antioxidant; hydroxy radical scavanger	Carcinine dihydrochloride	35878	-3.88099		Plate 4 StDev	5147.18
LOPAC_3	L016	P2X1 receptor antagonist	PPNDS tetrasodium	31816	-3.79361
LOPAC_3	P003	Selective inhibitor of protein tyrosine phosphatase 1B and SHPTP-1	Me-3,4-dephostatin	32245	-3.72153
LOPAC_2	G013	Precursor to L-DOPA that crosses the blood-brain barrier	L-3,4-Dihydroxyphenylalanine methyl ester hydrochloride	38457	-3.39364
LOPAC_4	N004	Insulin growth factor 1 (IGF-1) receptor protein tyrosine kinase inhibitor	Tyrphostin AG 538	38614	-3.38239
LOPAC_3	K014	Flavonoid with anti-oxidant properties; oxyradical scavenger	Morin	34376	-3.36347
LOPAC_4	F004	EGFR tyrosine kinase inhibitor	Tyrphostin 47	42103	-2.70455
LOPAC_2	E004	Tetracycline antibiotic; interferes with protein synthesis	Demeclocycline hydrochloride	42734	-2.52503
LOPAC_3	B021	Potent, selective P2X1 receptor antagonist	NF 023	39481	-2.50569
LOPAC_2	K010	Precursor to dopamine; antiparkinsonian agent	L-3,4-Dihydroxyphenylalanine	43363	-2.39728
LOPAC_4	H004	EGFR tyrosine kinase inhibitor	Tyrphostin 51	44032	-2.32978
LOPAC_2	A006	Sodium channel blocker; class IA antiarrhythmic	Disopyramide	43822	-2.30407
LOPAC_3	I022	L-aromatic amino acid decarboxylase inhibitor; antihypertensive	(Â±)-3-(3,4-dihydroxyphenyl)-2-methyl-DL-alanine	41540	-2.15973
LOPAC_2	F014	Endogenous neurotransmitter	Dopamine hydrochloride	44704	-2.12494
LOPAC_2	G019	Active enantiomer; adrenoceptor agonist; vasoconstrictor; antihypertensive	(-)-alpha-Methylnorepinephrine	45337	-1.99638
LOPAC_4	J003	Highly selective mGlu5 metabotropic glutamate receptor antagonist	SIB 1757	46352	-1.87905
LOPAC_2	M021	Dopamine receptor agonist	N-Methyldopamine hydrochloride	45936	-1.87473
LOPAC_4	N021	EGFR tyrosine kinase inhibitor	Tyrphostin 25	46819	-1.78832
LOPAC_1	D010	Carbonic anhydrase inhibitor; diuretic; antihypertensive	Chlorothiazide	49210	-1.53286
LOPAC_1	H022	Carcinogen; causes DNA strand breakage	Pyrocatechol	49319	-1.51366
LOPAC_4	H021	Protein tryrosine kinase EGFR inhibitor.	Tyrphostin 23	48444	-1.47261
LOPAC_2	G016	Short acting general anesthetic	Propofol	48098	-1.43565
LOPAC_1	G013	Cholinesterase inhibitor; reported to be useful	9-Amino-1,2,3,4-tetrahydroacridine hydrochloride	49916	-1.40851
LOPAC_2	G014	D1 Dopamine receptor agonist	(Â±)-SKF-38393 hydrochloride	48418	-1.37066
LOPAC_2	G011	Sodium-potassium pump inhibitor	Dihydroouabain	48437	-1.3668
LOPAC_2	P010	Potent protein kinase C-beta inhibitor	Hispidin	48484	-1.35726
LOPAC_1	E013	5-lipoxygenase inhibitor	AA-861	50345	-1.33295
LOPAC_2	G009	Selective alpha1 adrenoceptor agonist; non-selective imidazoline binding site ligand	Cirazoline hydrochloride	48676	-1.31827
LOPAC_2	G015	Ergot alkaloid; vasoconstrictor; competitive serotonin receptor antagonist; partial agonist at alpha adrenoceptors and D2 dopamine receptors	Dihydroergotamine methanesulfonate	48691	-1.31522
LOPAC_3	G009	Potent Cl- channel inhibitor	R(+)-IAA-94	46670	-1.29775
LOPAC_1	P007	Peripheral decarboxylase inhibitor	Benserazide hydrochloride	50551	-1.29667
LOPAC_3	J011	Selective prostaglandin H synthase 2 (PGHS-2) inhibitor	Niflumic acid	47033	-1.23676
LOPAC_1	G014	Tricyclic antidepressant; inhibits neuronal uptake of norepinephrine	Amoxapine	50961	-1.22446
LOPAC_2	G007	P2Y receptor agonist	2-Chloroadenosine triphosphate tetrasodium	49196	-1.21266
LOPAC_2	G020	Potent inhibitor of gastric H+ and K+-ATPase.	SCH-28080	49264	-1.19885
LOPAC_2	J005	Adrenoceptor agonist	(Â±)-Epinephrine hydrochloride	49297	-1.19215
LOPAC_1	G018	Potent, non-selective A3 adenosine receptor agonist	N6-2-(4-Aminophenyl)ethyladenosine	51199	-1.18254
LOPAC_2	E013	D1, D2 dopamine receptor antagonist	Droperidol	49359	-1.17956
LOPAC_2	E015	5-HT4 serotonin receptor antagonist.	SB 203186	49486	-1.15376
LOPAC_2	G008	Bile acid receptor (FRX) antagonist. Has cholesterol lowering activity.	(Z)-Gugglesterone	49571	-1.1365
LOPAC_2	M013	Inhibitor of RNA synthesis; chain terminator	D-ribofuranosylbenzimidazole	49673	-1.11578
LOPAC_2	E010	Inhibits intracellular Ca2+ release from the sarcoplasmic reticulum; muscle relaxant.	Dantrolene sodium	49715	-1.10725
LOPAC_1	G022	Benzene metabolite; induces mutations in DNA at G:C base pairs; induces writhing in mice; topoisomerase II inhibitor	p-Benzoquinone	51681	-1.09765
LOPAC_2	G012	Highly potent and selective D2 dopamine receptor agonist	R(-)-Propylnorapomorphine hydrochloride	49804	-1.08918
LOPAC_2	E007	5-HT3 serotonergic receptor agonist	1-(m-Chlorophenyl)-biguanide hydrochloride	49824	-1.08512
LOPAC_2	E014	Potent agonist at the CMR1 cold- and menthol-sensitive receptor.	Icilin	49844	-1.08106
LOPAC_2	G018	Potent excitatory amino acid receptor antagonist; active at the strychnine-insensitive glycine binding site of the NMDA glutamate receptor	5,7-Dichlorokynurenic acid	49912	-1.06725
LOPAC_2	E017	H1 Histamine receptor antagonist	Doxylamine succinate	49925	-1.06461
LOPAC_2	G017	Antidepressant	Desipramine hydrochloride	49945	-1.06054
LOPAC_3	G013	Non-steroidal anti-inflammatory (NSAID) drug	Ketorolac tris salt	48098	-1.05781
LOPAC_2	K013	exo-beta-(1,3)-Glucanase inhibitor	2,4-Dinitrophenyl 2-fluoro-2-deoxy-beta-D-glucopyranoside	50009	-1.04755
LOPAC_4	G013	Binds with high selectivity to sigma receptors, yet has no affinity for phencyclidine receptors; dopamine receptor agonist	R(+)-3PPP hydrochloride	50646	-1.04481
LOPAC_4	E004	Induces caspase-dependent apoptosis	Retinoic acid	50659	-1.04228
LOPAC_2	A011	A3 adenosine receptor agonist	Chloro-IB-MECA	50053	-1.03861
LOPAC_3	K020	DNA synthesis inhibitor	Mitoxantrone	48302	-1.02353
LOPAC_1	E018	Potent GABA-C receptor agonist.	(E)-4-amino-2-butenoic acid	52183	-1.00923
LOPAC_1	E021	Competitive muscarinic acetylcholine receptor antagonist	Atropine methyl bromide	52228	-1.0013
LOPAC_4	E018	Competitive antagonist of the cytoplasmic aldosterone receptor; diuretic	Spironolactone	50910	-0.993515
LOPAC_1	E015	Purine analog; purine synthesis inhibitor; immunosuppressant	Azathioprine	52333	-0.98281
LOPAC_2	G021	Nucleoside analog; reverse transcriptase inhibitor; antiviral	2 ,3 -dideoxycytidine	50390	-0.970169
LOPAC_4	E013	Dopamine autoreceptor agonist; postsynaptic dopamine receptor antagonist	S(-)-3PPP hydrochloride	51098	-0.95699
LOPAC_1	M022	Calcium-independent phospholipase A2 inhibitor; magnesium-dependent phosphatidate phosphohydrolase inhibitor	Bromoenol lactone	52508	-0.951988
LOPAC_2	E018	A2 adenosine receptor antagonist.	3,7-Dimethyl-I-propargylxanthine	50513	-0.945189
LOPAC_1	G020	Selective mGluR1 metabotropic glutamate receptor antagonist	AIDA	52578	-0.939659
LOPAC_1	J013	Partial 5-HT1A serotonin receptor agonist; alpha1D adrenoceptor antagonist	BMY 7378 dihydrochloride	52642	-0.928387
LOPAC_4	G018	Allosteric agonist and antagonist of G protein coupled receptors (GPCRs)	SCH-202676 hydrobromide	51247	-0.928043
LOPAC_4	G014	Cholinergic receptor antagonist; isolated from members of the Solanaceae family	(-)-Scopolamine hydrobromide	51268	-0.923963
LOPAC_3	G018	Adenosine analog useful for an adenosine reference standard since it is a poor substrate for adenosine deaminase	N6-Methyladenosine	48943	-0.915828
LOPAC_3	E018	T-type Ca2+ channel blocker	Mibefradil dihydrochloride	48952	-0.914316
LOPAC_1	G021	Atypical antipsychotic drug with high affinity for serotonin receptors and low affinity for D2 dopamine receptors	Amperozide hydrochloride	52806	-0.899502
LOPAC_2	N013	Sodium channel blocker; Class I antiarrythmic agent	Flecainide acetate	50763	-0.894416
LOPAC_2	E011	Potent, competitive kainate/quisqualate glutamate receptor antagonist	DNQX	50774	-0.892182
LOPAC_1	F013	L-type Ca2+ channel agonist	(Â±)-Bay K 8644	52853	-0.891224
LOPAC_2	L003	Cytochrome P450 (CYP1A1)and DNA topoisomerase II inhibitor	Ellipticine	50782	-0.890558
LOPAC_1	M013	GABA-A receptor agonist	3-Amino-1-propanesulfonic acid sodium	52858	-0.890343
LOPAC_3	E004	Potent 5-HT3 serotonin receptor antagonist	LY-278,584 maleate	49124	-0.885415
LOPAC_1	E016	sigma1 opioid receptor agonist; analgesic	(Â±)-N-Allylnormetazocine hydrochloride	52910	-0.881185
LOPAC_4	E019	Neurotoxin which has neuroexcitatory activity; metabolite of trytophan	Quinolinic acid	51489	-0.881027
LOPAC_4	G022	Nicotinic acetylcholine receptor antagonist.	Succinylcholine chloride	51489	-0.881027
LOPAC_3	G015	Non-steroidal anti-inflammatory (NSAID) drug; analgesic	loxoprofen	49153	-0.880543
LOPAC_4	E022	COX inhibitor; Anti-inflammatory	Sulindac	51494	-0.880055
LOPAC_2	F018	Potent inhibitor of cAMP- and cGMP-dependent protein kinases; because it has low affinity for protein kinase C, HA-1004 serves as an excellent negative control of H-7 HCl	HA-1004 hydrochloride	50838	-0.879185
LOPAC_2	J013	Dopamine beta-hydroxylase inhibitor; antibiotic isolated from the fungus Fusarium heterosporium	Fusaric acid	50850	-0.876747
LOPAC_1	F021	Competitive diacylglycerol kinase inhibitor; stimulator of	Ceramide (structure altered)	52940	-0.875901
LOPAC_1	G017	COX inhibitor; antithrombotic	Acetylsalicylic acid	52950	-0.874139
LOPAC_2	E012	Dopamine receptor agonist; apomorphine metabolite	R(-)-Apocodeine hydrochloride	50869	-0.872889
LOPAC_1	M021	Trypsin inhibitor; competitive kallikrein inhibitor	4-Aminobenzamidine dihydrochloride	52991	-0.866918
LOPAC_2	E009	Dopamine reuptake blocker.	4 -Chloro-3-alpha-(diphenylmethoxy)tropane hydrochloride	50933	-0.859891
LOPAC_4	G021	Tertiary amine analog of quipazine which binds to 5-HT3 serotonin receptors with an affinity similar to that of quipazine, but which lacks affinity for central 5-HT1B serotonin receptors	Quipazine, N-methyl-, dimaleate	51627	-0.854216
LOPAC_2	M018	Competitive nicotinic acetylcholine receptor antagonist.	Dihydro-beta-erythroidine hydrobromide	51044	-0.837348
LOPAC_3	E015	Selective antagonist at the glycine site of the NMDA glutamate receptor	L-701,324	49431	-0.833831
LOPAC_1	G016	Synthetic amino acid that crosses the blood-brain barrier	1-Amino-1-cyclohexanecarboxylic acid hydrochloride	53186	-0.832573
LOPAC_1	K013	Cytochrome P450 and chloroperoxidase inhibitor	1-Aminobenzotriazole	53212	-0.827994
LOPAC_4	G011	Na+ channel blocker and Class I anti-arrhythmic	Procainamide hydrochloride	51793	-0.821965
LOPAC_1	O013	Non-selective dopamine receptor agonist	Apomorphine hydrochloride hemihydrate	53248	-0.821653
LOPAC_1	M018	High affinity A3 adenosine receptor agonist	AB-MECA	53262	-0.819188
LOPAC_1	G015	Antiviral agent	Acyclovir	53270	-0.817779
LOPAC_1	F014	Semi-synthetic antibiotic derived from cephamycin C; interferes with cell wall synthesis	Cefmetazole sodium	53279	-0.816193
LOPAC_2	G022	Phosphodiesterase inhibitor	Etazolate hydrochloride	51155	-0.814805
LOPAC_3	E013	Potent inhibitor of cytochrome P450c17 enzyme; antifungal agent	Ketoconazole	49591	-0.806947
LOPAC_2	F005	Endogenous hormone and neurotransmitter	(-)-Epinephrine bitartrate	51229	-0.799776
LOPAC_3	H012	Non-receptor kinase Syk and Lck inhibitor	Piceatannol	49635	-0.799554
LOPAC_2	F009	Potent adenosine deaminase inhibitor	erythro-9-(2-Hydroxy-3-nonyl)adenine hydrochloride	51235	-0.798558
LOPAC_3	H018	Induces intrastrand DNA crosslinks; effects are regulated by kinases, phosphatases and Ca2+/calmodulin	Cisplatin	49642	-0.798378
LOPAC_2	H015	Non-toxic Ras inhibitor	Farnesylthiosalicylic acid	51239	-0.797745
LOPAC_3	G021	H1 Histamine receptor antagonist	Loratadine	49648	-0.79737
LOPAC_1	E004	Mixed agonist-antagonist at melatonin receptors	N-Acetyltryptamine	53398	-0.795234
LOPAC_3	H015	Inhibits bacterial DNA polymerase (DNA gyrase)	Nalidixic acid sodium	49665	-0.794513
LOPAC_3	G011	Selective A3 adenosine receptor agonist	IB-MECA	49701	-0.788464
LOPAC_1	E022	Putative inhibitor of multidrug resistance-associated protein 1 (MRP1)	1-benzoyl-5-methoxy-2-methylindole-3-acetic acid	53454	-0.785371
LOPAC_1	M015	NMDA glutamate receptor antagonist	(Â±)-2-Amino-3-phosphonopropionic acid	53469	-0.782729
LOPAC_2	E022	Phosphoinositide-specific Phospholipase C (PI-PLC) inhibitor	ET-18-OCH3	51314	-0.782514
LOPAC_2	F015	Irreversible A1 adenosine receptor antagonist	FSCPX	51325	-0.78028
LOPAC_1	H020	Cephalosporin C antibiotic; interferes with cell wall synthesis	Cephapirin sodium	53491	-0.778854
LOPAC_4	G017	Irreversible inhibitor of amiloride-sensitive Na+ channels; derivative of amiloride	Phenamil methanesulfonate	52022	-0.777475
LOPAC_1	K022	cAMP-dependent protein kinase (PKA) inhibitor	H-89	53512	-0.775156
LOPAC_1	H018	Broad spectrum third generation cephalosporin antibiotic; interferes with cell wall synthesis	Cefotaxime sodium	53540	-0.770224
LOPAC_4	E007	Potent inducible nitric oxide synthase (iNOS) inhibitor; endothelial NOS (eNOS) inhibitor	1,4-PBIT dihydrobromide	52088	-0.764652
LOPAC_4	M013	Selective A1 adenosine receptor agonist	N6-2-Phenylethyladenosine	52095	-0.763292
LOPAC_2	H009	Ergot alkaloid	Ergocristine	51436	-0.757737
LOPAC_3	E020	Induces duodenal ulcers in rats, potent depletion of prolactin concentrations in pituitary tissue in vivo and in vitro and depletion of somatostatin concentrations.	Cysteamine hydrochloride	49886	-0.757379
LOPAC_1	K011	Transformed to cyanide by cytochrome P450 in liver	3-Aminopropionitrile fumarate	53618	-0.756486
LOPAC_4	E021	Selective D2-like dopamine receptor agonist with some selectivity for D3 sites	(-)-Quinpirole hydrochloride	52139	-0.754744
LOPAC_2	G006	Competitive muscarinic acetylcholine receptor antagonist	Dicyclomine hydrochloride	51452	-0.754487
LOPAC_3	G017	DNA gyrase inhibitor	Lomefloxacin hydrochloride	49930	-0.749986
LOPAC_3	F015	gamma-Hydroxybutyrate receptor antagonist	NCS-382	49943	-0.747802
LOPAC_4	F021	EGFR tyrosine kinase inhibitor	Tyrphostin 1	52192	-0.744447
LOPAC_1	J015	Potent 5-HT1E/1F serotonin receptor agonist	BRL 54443 maleate	53701	-0.741868
LOPAC_2	F021	cRaf1 kinase inhibitor	GW5074	51521	-0.740474
LOPAC_4	E010	Glutamate release inhibitor; anticonvulsant	Riluzole	52217	-0.73959
LOPAC_1	E017	Competitive antagonist at substance P receptors; approximately 1000-fold more potent at cloned human NK-1 receptors than at cloned human NK-2 and NK-3 receptors	L-732,138	53722	-0.738169
LOPAC_1	I015	Immunomodulator; therapeutic agent in inflammatory arthritis	Amiprilose hydrochloride	53728	-0.737112
LOPAC_2	I012	D2 dopamine receptor agonist	R(-)-2,10,11-Trihydroxyaporphine hybrobromide	51557	-0.733163
LOPAC_1	H013	Affinity alkylating agent of nicotinic acetylcholine receptors	Bromoacetylcholine bromide	53767	-0.730243
LOPAC_3	G010	Antibiotic; inhibits post-translational prenylation of proteins such as Ras and geranylgeranylation of Rho	Mevastatin	50064	-0.727471
LOPAC_4	M021	Selective D2-like dopamine receptor agonist which possesses some activity at D3 dopamine receptors	(Â±)-Quinpirole dihydrochloride	52282	-0.726962
LOPAC_1	M017	Aromatase inhibitor	4-Androsten-4-ol-3,17-dione	53811	-0.722494
LOPAC_1	E020	I1 Imidazoline receptor ligand	AGN 192403 hydrochloride	53820	-0.720908
LOPAC_2	D020	5-HT4 serotonin receptor antagonist.	GR 125487 sulfamate salt	51618	-0.720774
LOPAC_4	E015	5-HT3 Serotonin receptor agonist	1-Phenylbiguanide	52325	-0.718608
LOPAC_1	I013	Prostaglandin F2alpha analog with selective antagonist effects at the prostaglandin F2alpha (FP) receptor	AL-8810	53863	-0.713335
LOPAC_1	I018	Dopamine receptor agonist; ergot alkaloid	Agroclavine	53866	-0.712806
LOPAC_2	F006	Anticonvulsant that may modulate certain types of Ca2+ channel currents; analgesic	Gabapentin	51688	-0.706558
LOPAC_1	F020	NFkB inhibitor	Caffeic acid phenethyl ester	53915	-0.704176
LOPAC_2	E016	Peripheral dopamine receptor antagonist that does not cross the blood-brain barrier; anti-emetic	Domperidone	51707	-0.702699
LOPAC_2	H018	Potent inhibitor of protein kinase C and cAMP-dependent protein kinase	H-7 dihydrochloride	51716	-0.700871
LOPAC_3	G007	Tyrosine hydroxylase inhibitor	3-Iodo-L-tyrosine	50230	-0.699578
LOPAC_2	E008	Antiviral	3-deazaadenosine	51727	-0.698637
LOPAC_1	N021	Antineoplastic	Carboplatin	53949	-0.698188
LOPAC_4	G012	Releases NO in vivo, thus activating guanylyl cyclase, ADP-ribosyltransferase, and cyclooxygenase and inhibiting lipoxygenase	Sodium nitroprusside dihydrate	52438	-0.696654
LOPAC_1	H015	Selective beta3 adrenoceptor agonist	BRL 37344 sodium	53982	-0.692376
LOPAC_2	H012	Endogenous neurotransmitter	Histamine dihydrochloride	51759	-0.692138
LOPAC_2	F007	Major estrogen sectreted by premenopausal ovary	beta-Estradiol	51790	-0.685843
LOPAC_4	M011	beta-Adrenoceptor blocker; class 1C antiarrythmic agent	(S)-(-)-propafenone hydrochloride	52495	-0.68558
LOPAC_1	J011	alpha Adrenoceptor agonist	6-Fluoronorepinephrine hydrochloride	54023	-0.685154
LOPAC_2	J012	I1 imidazoline binding site agonist	Harmane	51802	-0.683406
LOPAC_3	E017	Non-peptide oxytocin receptor antagonist.	L-368,899	50329	-0.682944
LOPAC_1	M020	ecto-ATPase inhibitor; prevents metabolism of P2 receptor agonists	ARL 67156 trisodium salt	54051	-0.680223
LOPAC_4	E012	Vanilloid receptor-1 (VR1) antagonist	SB-366791	52546	-0.675672
LOPAC_4	G019	Mitochondrial ATPase and phosphodiesterase (PDE) inhibitor; inhibits PI3-K activity	Quercetin dihydrate	52548	-0.675283
LOPAC_4	F011	GABA-C receptor agonist	cis-4-Aminocrotonic acid	52551	-0.6747
LOPAC_2	H014	Antineoplastic; inactivates ribonucleoside reductase which blocks the synthesis of deoxynucleotides	Hydroxyurea	51854	-0.672845
LOPAC_2	M008	Potent estrogen receptor beta antagonist; potent partial agonist at estrogen receptor alpha	(R,R)-cis-Diethyl tetrahydro-2,8-chrysenediol	51869	-0.669799
LOPAC_3	M010	Sodium channel blocker	Mexiletene hydrochloride	50431	-0.665805
LOPAC_1	E014	Selective sigma1 receptor agonist	(+)-N-Allylnormetazocine hydrochloride	54138	-0.6649
LOPAC_4	M018	Inhibitor of Mg2+ and Na+/K+-ATPase; isolated from the leaves and stems of Macleaya cordata and microcarpa	Sanguinarine chloride	52602	-0.664792
LOPAC_4	E020	Selective D2 dopamine receptor antagonist.	Spiperone hydrochloride	52620	-0.661295
LOPAC_4	D009	Non-selective endogenous agonist at glycine receptors	Taurine	52621	-0.661101
LOPAC_1	J018	cGMP-inhibited phosphodieserase inhibitor (PDE III)	Cilostamide	54164	-0.66032
LOPAC_2	F008	Dopamine receptor antagonist; antipsychotic	Haloperidol	51923	-0.658832
LOPAC_2	A012	6-deoxytetracycline antibiotic; interferes with protein synthesis	Doxycycline hydrochloride	51944	-0.654567
LOPAC_4	E011	Metalloprotease inhibitor; chelates iron, zinc and other divalent metals	1,10-Phenanthroline monohydrate	52659	-0.653718
LOPAC_2	E021	Neuroprotective agent	5,5-Dimethyl-1-pyrroline-N-oxide	51954	-0.652536
LOPAC_1	E012	Imidazoline agonist; more potent than efaroxan in inducing insulin release from beta cells; H1 histamine receptor antagonist	Antozoline hydrochloride	54212	-0.651866
LOPAC_2	E020	Selective irreversible ornithine decarboxylase (ODC) inhibitor.	DL-alpha-Difluoromethylornithine hydrochloride	51967	-0.649896
LOPAC_4	E016	Atypical D1 dopamine receptor agonist; displays antagonist activity in vitro and agonist activity in vivo	SKF 83959 hydrobromide	52693	-0.647112
LOPAC_1	F017	DNA alkylating agent; causes interstrand crosslinks	Carmustine	54247	-0.645702
LOPAC_4	C022	Competitive platelet activating factor (PAF) receptor antagonist. Inhibits PAF-induced human platelet aggregation and bronchoconstriction in the guinea pig.	CV-3988	52703	-0.64517
LOPAC_4	K022	beta2 Adrenoceptor agonist	Salmeterol	52718	-0.642255
LOPAC_2	G010	Increases epithelial chloride secretion through the synergistic activation of a basolateral membrane-located K+ channel (hlK1) and an apical membrane Cl- conductance	DCEBIO	52025	-0.638116
LOPAC_2	M004	MAO-B inhibitor; metabolite of L-deprenyl	R-(-)-Desmethyldeprenyl hydrochloride	52026	-0.637913
LOPAC_1	M014	beta1 adrenoceptor antagonist; less active enantiomer	R(+)-Atenolol	54301	-0.636191
LOPAC_2	H017	Dopamine receptor antagonist; antipsychotic	Fluspirilene	52037	-0.635679
LOPAC_2	L006	Melatonin metabolite with agonist activity	6-Hydroxymelatonin	52038	-0.635476
LOPAC_1	H017	Peripheral benzodiazepine receptor antagonist	PK 11195	54307	-0.635134
LOPAC_1	M011	Arrests cell cycle at G2/M phase	Apigenin	54339	-0.629498
LOPAC_3	E014	Selective MAO-A inhibitor	Clorgyline hydrochloride	50699	-0.620774
LOPAC_4	M015	Beta adrenergic receptor antagonist; vasodilator. Non-selective 5-HT1 serotonin receptor ligand.	S(-)-Pindolol	52829	-0.62069
LOPAC_1	M010	Anabolic steroid	Androsterone	54396	-0.619459
LOPAC_2	K012	Potent and selective D2 dopamine receptor agonist	R(-)-2,10,11-Trihydroxy-N-propylnoraporphine hydrobromide	52120	-0.618823
LOPAC_2	M014	Potent and selective 5-HT2 serotonin receptor agonist that crosses the blood brain barrier	(Â±)-DOI hydrochloride	52125	-0.617807
LOPAC_4	D012	Free radical lipid peroxidation inhibitor	U-74389G maleate	52844	-0.617776
LOPAC_1	D009	Anti-inflammatory glucocorticoid	Budesonide	54430	-0.61347
LOPAC_1	F018	alpha2 Adrenoceptor agonist; antihypertensive	Clonidine hydrochloride	54432	-0.613118
LOPAC_2	D012	Specific estrogen receptor alpha (ERalpha) agonist	1,3,5-tris(4-hydroxyphenyl)-4-propyl-1H-pyrazole	52149	-0.612933
LOPAC_1	M019	5-HT1D serotonin receptor agonist.	GR 4661	54448	-0.6103
LOPAC_4	F012	Free radical lipid peroxidation inhibitor	U-83836 dihydrochloride	52883	-0.610199
LOPAC_3	M013	H1 Histamine receptor antagonist	Ketotifen fumarate	50782	-0.606828
LOPAC_4	D021	Protein tyrosine kinase inhibitor	Tyrphostin AG 112	52903	-0.606313
LOPAC_3	C021	Hydroxylated flavone derivative; strong antioxidant and radical scavenger	Luteolin	50800	-0.603804
LOPAC_4	F009	Dopamine receptor antagonist; antipsychotic	Thiothixene hydrochloride	52919	-0.603205
LOPAC_4	N015	Weak adenosine receptor antagonist; weak phosphodiesterase	Theobromine	52921	-0.602816
LOPAC_4	M022	Potent and selective VEGFR PTK inhibitor; inhibits VEGF-induced angiogenesis	SU 5416	52925	-0.602039
LOPAC_4	G020	Subtype specific CysLT1 leukotriene receptor antagonist.	SR 2640	52929	-0.601262
LOPAC_1	F015	Dopamine receptor antagonist	(+)-Butaclamol hydrochloride	54506	-0.600085
LOPAC_3	M021	Specific phosphatidylinositol 3-kinase (PI3K) inhibitor.	LY-294,002 hydrochloride	50825	-0.599603
LOPAC_3	H013	Potent adenosine uptake inhibitor	S-(4-Nitrobenzyl)-6-thioinosine	50827	-0.599267
LOPAC_1	K004	Testosterone metabolite; affects sperm maturation and survival	5alpha-Androstane-3alpha,17beta-diol	54542	-0.593744
LOPAC_1	F009	Membrane-permeable analog of cAMP	8-Bromo-cAMP sodium	54561	-0.590398
LOPAC_1	J012	Major metabolite of nicotine in humans	(-)-Cotinine	54563	-0.590045
LOPAC_4	G016	Binds to the polyamine modulatory site of the NMDA glutamate receptor, attenuating both NMDA and quisqualate mediated responses in vivo.	Spermine tetrahydrochloride	52988	-0.589799
LOPAC_4	G004	Inhibits mitchondrial Ca2+ uniporter; capsaicin antagonist	Ruthenium red	52989	-0.589605
LOPAC_3	G004	D2 Dopamine receptor agonist; serotonin mixed receptor agonist/antagonist; inhibitor of prolactin secretion; used clinically for both prolactin inhibition and migraine	R(+)-Lisuride hydrogen maleate	50887	-0.589185
LOPAC_4	F014	Highly selective kappa opioid receptor agonist; antitussive	U-62066	52994	-0.588634
LOPAC_2	E019	5-HT1A Serotonin receptor agonist	S(-)-Pindolol	52276	-0.587141
LOPAC_2	L013	Thymidylate synthetase inhibitor; leads to accumulation of cells in S phase	5-Fluorouracil	52294	-0.583485
LOPAC_1	J009	Potent and selective cAMP phosphodiesterase inhibitor	Ro 20-1724	54602	-0.583176
LOPAC_3	J018	Antineoplastic glucoside; inhibitor of microtubule assembly	Podophyllotoxin	50929	-0.582128
LOPAC_3	G005	beta-Adrenoceptor agonist; increases cytosolic cAMP	(-)-Isoproterenol hydrochloride	50939	-0.580448
LOPAC_2	E005	Inhibitor of phenylethanolamine N-methyltransferase (PNMT)	2-Cyclooctyl-2-hydroxyethylamine hydrochloride	52354	-0.5713
LOPAC_3	G020	P2 receptor agonist that is more potent than ATP at the P2X subtype	alpha,beta-Methylene adenosine 5 -triphosphate dilithium	51012	-0.568182
LOPAC_1	E011	M1 muscarinic acetylcholine receptor agonist	Acetyl-beta-methylcholine chloride	54689	-0.567853
LOPAC_2	M011	Nicotinic acetylcholine receptor partial agonist; depolarizing neuromuscular blocker	Decamethonium dibromide	52379	-0.566223
LOPAC_4	K021	D2 Dopamine receptor agonist; 2-aminopyridine analog of Quinpirole	Quinelorane dihydrochloride	53110	-0.566097
LOPAC_2	F012	Dopamine beta-hydroxylase inhibitor	1-(4-Hydroxybenzyl)imidazole-2-thiol	52381	-0.565816
LOPAC_4	H013	Serotonin reuptake inhibitor that also blocks norepinephrine reuptake; antidepressant	Trimipramine maleate	53117	-0.564737
LOPAC_3	C018	Highly selective, non-competitive mGluR5 metabotropic glutamate receptor antagonist	6-Methyl-2-(phenylethynyl)pyridine hydrochloride	51049	-0.561965
LOPAC_3	M017	Meperidine congener which binds to opioid receptors; Ca2+ channel antagonist	Loperamide hydrochloride	51056	-0.560789
LOPAC_3	H014	GABA-C receptor antagonist; powerful, nonspecific CNS stimulant isolated from Anamirta cocculin	Picrotoxin	51061	-0.559949
LOPAC_2	O013	Protein kinase C-alpha (PKC-alpha) inhibitor	Dequalinium analog, C-14 linker	52424	-0.557083
LOPAC_4	D018	Synthetic analog of capsaicin with similar bioactivity	N-Vanillylnonanamide	53157	-0.556966
LOPAC_2	M010	Coronary vasodilator; adenosine transport inhibitor	Dipyridamole	52429	-0.556068
LOPAC_2	M007	Anxiolytic; muscle relaxant	Chlormezanone	52438	-0.55424
LOPAC_2	M012	Dopamine receptor agonist	Dipropyldopamine hydrobromide	52448	-0.552209
LOPAC_3	E011	D2 dopamine receptor ligand	S(-)-IBZM	51122	-0.549699
LOPAC_3	M004	D2 Dopamine receptor agonist; alpha- and beta-adrenoceptor antagonist; D1 dopamine receptor antagonist	S-(-)-Lisuride	51124	-0.549363
LOPAC_1	I016	Potent and selective serotonin reuptake inhibitor	Alaproclate hydrochloride	54794	-0.54936
LOPAC_1	F006	Membrane-permeable analog of cAMP	8-(4-Chlorophenylthio)-cAMP sodium	54805	-0.547423
LOPAC_1	G006	Tricyclic antidepressant	Amitriptyline hydrochloride	54808	-0.546894
LOPAC_1	H014	Atypical neuroleptic agent which display greater affinity for the D4 dopamine receptors over D2 or D3	Clozapine	54825	-0.5439
LOPAC_2	I011	beta1 Adrenoceptor agonist	Dobutamine hydrochloride	52494	-0.542867
LOPAC_1	E007	Inhibits collagen synthesis	L-azetidine-2-carboxylic acid	54831	-0.542843
LOPAC_1	M012	Adenosine receptor antagonist with slight selectivity for A1 over A2	1,3-Dipropyl-8-p-sulfophenylxanthine	54862	-0.537383
LOPAC_4	K013	Potent, time-dependent inhibitor of dopamine beta-hydroxylase (DBH)	3-Phenylpropargylamine hydrochloride	53264	-0.536178
LOPAC_1	O022	Inhibitor of Poly(ADP-ribose) synthetase which is activated by nitric oxide; neuroprotective agent	Benzamide	54873	-0.535446
LOPAC_1	G011	DNA methyltransferase inhibitor	5-azacytidine	54885	-0.533332
LOPAC_3	F014	Inhibitor of microsomal drug metabolism	SKF-525A hydrochloride	51241	-0.529704
LOPAC_3	E006	Selective D2 dopamine receptor antagonist	L-741,626	51249	-0.52836
LOPAC_1	G019	Carbonic anhydrase inhibitor; diuretic	Acetazolamide	54920	-0.527168
LOPAC_3	K022	P2X1 receptor antagonist	MRS 2159	51283	-0.522647
LOPAC_2	G005	5-HT7 Serotonin receptor agonist	5-Carboxamidotryptamine maleate	52599	-0.521543
LOPAC_3	F006	Potent mu1 opioid receptor antagonist	Naloxonazine dihydrochloride	51290	-0.521471
LOPAC_2	I006	Serine protease inhibitor	3,4-Dichloroisocoumarin	52609	-0.519512
LOPAC_2	D007	CRF1 corticotropin-releasing factor receptor antagonist.	NBI 27914	52610	-0.519309
LOPAC_2	F017	L-type calcium channel blocker	Felodipine	52611	-0.519106
LOPAC_3	G022	Selective alpha2A adrenoreceptor agonist	MK-912	51307	-0.518614
LOPAC_4	F018	Potent inhibitor of vesicular acetylcholine storage	(Â±)-Vesamicol hydrochloride	53363	-0.516944
LOPAC_4	D011	Selective A1 adenosine receptor antagonist.	Theophylline	53365	-0.516555
LOPAC_1	K018	GABA transaminase (GABA-T) inhibitor	gamma-Acetylinic GABA	54991	-0.514663
LOPAC_2	F013	Benzodiazepine receptor antagonist	Flumazenil	52634	-0.514435
LOPAC_4	E014	Potent and selective 5-HT3 serotonin receptor agonist.	SR 57227A	53376	-0.514418
LOPAC_1	M007	Poly(ADP-ribose) polymerase (PARP) inhibitor	4-Amino-1,8-naphthalimide	55002	-0.512725
LOPAC_1	I009	Immediate precursor of melatonin	N-Acetyl-5-hydroxytryptamine	55051	-0.504095
LOPAC_3	G014	Competitive P2Y1 receptor antagonist	MRS 2179	51414	-0.500636
LOPAC_3	E021	Thromboxane A2 (TXA2) receptor antagonist	L-655,240	51424	-0.498955
LOPAC_3	D006	Selective large conductance Ca2+-activated K+-channel activator	NS-1619	51434	-0.497275
LOPAC_4	L021	Adenylyl cyclase inhibitor; blocks the LPS- or cytokine-induced activation of nuclear factor kB (NFkB)	Na-p-Tosyl-L-lysine chloromethyl ketone hydrochloride	53467	-0.496739
LOPAC_1	E019	Radioprotective agent; selectively protects normal tissues from the damaging effects of anti-neoplastic radiation therapy	Amifostine	55102	-0.495113
LOPAC_3	E010	Serotonin receptor antagonist	Mianserin hydrochloride	51451	-0.494419
LOPAC_3	F012	Endogenous CB2 cannabinoid receptor agonist	Palmitoylethanolamide	51451	-0.494419
LOPAC_4	D007	D1 dopamine receptor antagonist; antipsychotic	R(-)-SCH-12679 maleate	53479	-0.494407
LOPAC_4	C018	Endogenous vanilloid; weak CB1 cannabinoid receptor ligand.	N-Oleoyldopamine	53486	-0.493047
LOPAC_3	E012	Arrests at G/S; inhibits de novo synthesis of nucleotides by inhibition of inosine monophosphate dehydrogenase	Mizoribine	51474	-0.490554
LOPAC_1	L015	5-HT2B serotonin receptor agonist	BW 723C86	55162	-0.484545
LOPAC_4	G010	D2 Dopamine receptor antagonist; 5-HT2 serotonin receptor antagonist; antipsychotic	Risperidone	53532	-0.484111
LOPAC_3	E022	Nitric oxide synthase inhibitor; blocks formation of endothelium-derived relaxing factor (EDRF)	NG-Monomethyl-L-arginine acetate	51513	-0.484001
LOPAC_3	M022	Selective 5-HT1B/1D serotonin receptor antagonist.	GR 127935 hydrochloride	51529	-0.481312
LOPAC_3	M015	Voltage-gated sodium channel blocker	Lidocaine N-methyl hydrochloride	51540	-0.479464
LOPAC_3	M018	Potent and selective imidazoline binding site ligand	Metrazoline oxalate	51543	-0.47896
LOPAC_2	J021	Potent agonist of peroxisome proliferator-activated alpha (PPAR-alpha)	GW7647	52814	-0.477878
LOPAC_1	J014	Depletes brain serotonin by irreversible inhibition of tryptophan hydroxylase.	(Â±)-p-Chlorophenylalanine	55203	-0.477324
LOPAC_4	E017	Selective D3 dopamine receptor agonist	(Â±)-PD 128,907 hydrochloride	53572	-0.476339
LOPAC_4	D006	Potent phosphodiesterase V (PDE V) inhibitor	T-0156	53574	-0.475951
LOPAC_4	J018	Potent and specific phosphatidylinositol 3-kinase (P13-K) inhibitor	Wortmannin from Penicillium funiculosum	53582	-0.474397
LOPAC_2	E006	Anticonvulsant	Dubinidine	52835	-0.473613
LOPAC_2	J006	Metabolite of epinephrine	(Â±)-Vanillylmandelic acid	52849	-0.47077
LOPAC_1	L011	Alkylating beta adrenoceptor antagonist	Bromoacetyl alprenolol menthane	55252	-0.468693
LOPAC_1	H021	Prodrug activated by NAD(P)H quinone oxidoreductase-2	CB 1954	55279	-0.463938
LOPAC_2	M017	Reversible inhibitor of nitric oxide synthetase in vivo and in vitro	N^G,N^G-Dimethylarginine hydrochloride	52909	-0.458585
LOPAC_3	K011	H3 Histamine receptor antagonist	3-(1H-Imidazol-4-yl)propyl di(p-fluorophenyl)methyl ether hydrochloride	51668	-0.457957
LOPAC_2	J018	High affinity muscarinic acetylcholine receptor antagonist, but displays altered selectivity (M3	Hexahydro-sila-difenidol hydrochloride, p-fluoro analog	52920	-0.456351
LOPAC_1	I022	Membrane-permeable analog of cGMP	8-Bromo-cGMP sodium	55323	-0.456188
LOPAC_3	K013	Melatonin receptor antagonist	K 185	51683	-0.455436
LOPAC_4	C021	Phosphodiesterase III (PDE III) inhibitor	Quazinone	53682	-0.454968
LOPAC_3	K007	Positive allosteric modulator of alpha7 neuronal nicotinic acetylcholine receptor; also modulates glutamate-GABA-activated chloride channels	Ivermectin	51728	-0.447875
LOPAC_4	I015	5-HT2 Serotonin receptor antagonist	Pirenperone	53743	-0.443117
LOPAC_3	G012	Selective inducle nitric oxide synthase inhibitor	S-Methylisothiourea hemisulfate	51759	-0.442666
LOPAC_2	M022	Potent adenosine receptor agonist with	5 -N-Ethylcarboxamidoadenosine	52988	-0.442541
LOPAC_2	K022	Apoptosis inducer; RNA-Protein translation inhibitor	Emetine dihydrochloride hydrate	52998	-0.44051
LOPAC_3	N018	Long-chain acylcarnitine; modulator of PKC activation; intermediate in mitochondrial fatty acid oxidation	Palmitoyl-DL-Carnitine chloride	51772	-0.440482
LOPAC_4	E009	Dopamine receptor agonist; antiparkinsonian	Pergolide methanesulfonate	53757	-0.440397
LOPAC_3	F018	Inhibits bacterial, not eukaryotic, myristate synthesis. Effective as antitrypanosomal and antimalarial.	Thiolactomycin	51778	-0.439474
LOPAC_4	L004	Insulin growth factor 1 (IGF-1) receptor protein tyrosine kinase inhibitor	I-OMe-Tyrphostin AG 538	53763	-0.439232
LOPAC_4	M019	K+ channel blocker; antimalarial, anticholinergic, antihypertensive and hypoglycemic agent; alkaloid isolated from the bark of the Cinchona family of South American trees	Quinine sulfate	53765	-0.438843
LOPAC_4	J015	Cofactor for tyrosine hydroxylase, tryptophan hydroxylase and nitric oxide synthase	(6R)-5,6,7,8-Tetrahydro-L-biopterin hydrochloride	53766	-0.438649
LOPAC_2	G004	Zinc-dependent proteases carboxypeptidase A and aminopeptidase N inhibitor; chelating agent	Diethylenetriaminepentaacetic acid	53021	-0.435839
LOPAC_1	O020	Anti-inflammatory glucocorticoid	Beclomethasone	55439	-0.435758
LOPAC_1	F016	Alanine aminotransferase inhibitor; blocks sphingosine biosynthesis by inhibition of ketosphinganine synthetase	DL-Cycloserine	55454	-0.433116
LOPAC_1	F019	Cannabinoid receptor agonist	CP55940	55459	-0.432235
LOPAC_3	M011	GABA-A receptor agonist	Isonipecotic acid	51826	-0.431409
LOPAC_1	N018	Selective A1 adenosine receptor agonist	N6-Cyclopentyladenosine	55487	-0.427303
LOPAC_4	M020	Cholinergic receptor antagonist	(-)-Scopolamine,n-Butyl-, bromide	53834	-0.425438
LOPAC_3	L011	Highly selective COX-2 inhibitor	Nimesulide	51877	-0.422839
LOPAC_1	G009	Dihydrofolate reductase inhibitor	Aminopterin	55514	-0.422548
LOPAC_4	L013	Selective and highly potent retinoic acid analog with affinity for retinoic acid receptors (RAR) alpha, beta, and gamma	TTNPB	53849	-0.422523
LOPAC_2	F010	Cholinesterase inhibitor	Hydroxytacrine maleate	53095	-0.42081
LOPAC_4	F006	Selective 5-HT3 serotonin receptor antagonist	3-Tropanyl-3,5-dichlorobenzoate	53877	-0.417084
LOPAC_2	D015	H2 Histamine receptor antagonist	Famotidine	53127	-0.414311
LOPAC_1	J016	Selective D4 dopamine receptor agonist	N-(2-[4-(4-Chlorophenyl)piperazin-1-yl]ethyl)-3-methoxybenzamide	55564	-0.413742
LOPAC_3	E016	Competitive metabotropic glutamate receptor antagonist	(Â±)-alpha-Methyl-4-carboxyphenylglycine	51961	-0.408725
LOPAC_1	M009	NMDA glutamate receptor antagonist	(Â±)-2-Amino-4-phosphonobutyric acid	55594	-0.408458
LOPAC_3	L015	Potent Cl- channel blocker	5-Nitro-2-(3-phenylpropylamino)benzoic acid	51963	-0.408389
LOPAC_4	D008	Non-sedating H1 histamine receptor antagonist	Terfenadine	53926	-0.407564
LOPAC_4	J021	Nitric oxide synthase (NOS) inhibitor selective for neuronal isoform	TFPI hydrochloride	53926	-0.407564
LOPAC_4	D014	alpha2 Adrenoceptor agonist	UK 14,304	53944	-0.404067
LOPAC_2	F020	Selective inhibitor of a subtype of AMPA glutamate receptors (Ca2+ permeable, lacking GluR2 subunits)	IEM-1460	53178	-0.403953
LOPAC_2	M009	Potent, competitive AMPA/kainate glutamate receptor antagonist	CNQX disodium	53180	-0.403547
LOPAC_3	I010	Selective inhibitor of Ca2+-calmodulin-dependent phosphodiesterase (PDE I)	8-Methoxymethyl-3-isobutyl-1-methylxanthine	51997	-0.402676
LOPAC_2	H011	Thromboxane synthetase inhibitor	Furegrelate sodium	53193	-0.400907
LOPAC_3	F013	Facilitates glycine action at NMDA glutamate receptors	CR 2249	52015	-0.399652
LOPAC_4	M004	Selective D2 dopamine receptor agonist	Ropinirole hydrochloride	53968	-0.399404
LOPAC_4	I018	Glycine mimic active at the strychnine-insensitive glycine binding site associated with the NMDA glutamate receptor as well as the inhibitory post-synaptic glycine receptor	D-Serine	53973	-0.398433
LOPAC_1	M016	5-HT 2C/2B serotonin receptor antagonist.	SB 200646 hydrochloride	55663	-0.396305
LOPAC_3	G006	NK1 tachykinin receptor antagonist	L-733,060 hydrochloride	52038	-0.395787
LOPAC_2	H021	Cytotoxic inhibitor of tyrosine kinase and topoisomerase II kinase	Genistein	53223	-0.394814
LOPAC_1	O009	Arachidonyl amino acid which inhibits pain; inhibits the hydrolytic activity of fatty acid amide hydrolase (FAAH) on anandamide	N-arachidonylglycine	55672	-0.39472
LOPAC_2	C007	Highly potent, cell-permeable, and selective Rho-associated coiled-coil forming protein serine/threonine kinase (ROCK) inhibitor. Also inhibits ROCK-II with equal potency. The inhibition is competitiv	Y-27632 dihydrochloride	53228	-0.393799
LOPAC_2	K011	Non-transportable glutamate analog that blocks glutamate receptors	Dihydrokainic acid	53229	-0.393596
LOPAC_2	I007	Sigma opioid receptor antagonist	(+)-Cyclazocine	53235	-0.392377
LOPAC_4	F013	D2 dopamine receptor antagonist; phenothiazine antipsychotic	Triflupromazine hydrochloride	54007	-0.391827
LOPAC_1	K016	Specific membrane-permeable inhibitor of activiation by cAMP of cAMP-dependent protein kinase I and II; blocks cAMP-mediated effects in numerous systems	Rp-cAMPS triethylamine	55695	-0.390669
LOPAC_3	H006	Neuroprotective AMPA/kainate glutamate receptor antagonist; water soluble salt of NBQX	NBQX disodium	52080	-0.38873
LOPAC_3	F016	Inhibitor of collagen production and fibroblast proliferation	Pirfenidone	52089	-0.387218
LOPAC_3	M014	K+ channel activator; antihypertensive	Minoxidil	52091	-0.386882
LOPAC_2	I004	Cyclooxygenase inhibitor; anti-inflammatory	Diclofenac sodium	53274	-0.384457
LOPAC_1	L021	Glucocorticoid secreted by the adrenal cortex; activates both mineralcorticoid and glucocorticoid receptors	Corticosterone	55741	-0.382567
LOPAC_2	F019	Dual EGFR and ErbB-2 receptor tyrosine kinase inhibitor	GW2974	53289	-0.38141
LOPAC_3	F021	Demethylated form of cantharidin with antitumor properties; potent inhibitor of the serine/threonine protein phosphatase 2A (PP2A)	Norcantharidin	52142	-0.378312
LOPAC_4	M005	MAO inhibitor, relatively selective for MAO-B	Pargyline hydrochloride	54085	-0.376673
LOPAC_3	E007	Selective inducible nitric oxide synthase (iNOS) inhibitor.	L-N6-(1-Iminoethyl)lysine hydrochloride	52153	-0.376464
LOPAC_4	J012	H2 Histamine receptor antagonist.	SKF 95282 dimaleate	54088	-0.37609
LOPAC_4	K010	DNA topoisomerase II inhibitor; induces apoptosis.	Sobuzoxane	54088	-0.37609
LOPAC_1	F012	Third generation cephalosporin antibiotic; interferes with cell wall synthesis	Ceftriaxone sodium	55787	-0.374465
LOPAC_2	C022	Topoisomerase II inhibitor; induces apoptosis; cell cycle inhibitor	Etoposide	53339	-0.371256
LOPAC_4	K004	Delayed rectifier K+ channel blocker; inhibits platelet aggregation; vasoldilator	Rutaecarpine	54118	-0.370262
LOPAC_4	K011	Nerve growth factor stimulator; adenosine transport inhibitor; non-selective adenosine receptor antagonist	Propentofylline	54119	-0.370068
LOPAC_4	C004	Estrogen receptor modulator; anti-estrogenic drug	Raloxifene hydrochloride	54124	-0.369096
LOPAC_3	L013	Nitric oxide donor; activates soluble guanylyl cyclase	S-Nitroso-N-acetylpenicillamine	52205	-0.367727
LOPAC_4	F007	D1 dopamine receptor agonist.	(Â±)-SKF 38393, N-allyl-, hydrobromide	54138	-0.366376
LOPAC_4	O004	Prevents apoptosis in K562 cells by inhibiting lipoxygenase and cyclooxygenase activity	Resveratrol	54146	-0.364822
LOPAC_4	D017	alpha1-Adrenoceptor antagonist	Terazosin hydrochloride	54152	-0.363656
LOPAC_4	L015	Protein tyrosine kinase inhibitor	Tyrphostin AG 527	54153	-0.363462
LOPAC_3	J013	Opioid receptor antagonist with greater potency and longer duration of action than its N-allyl congener, naloxone	Naltrexone hydrochloride	52231	-0.363358
LOPAC_3	F011	Selective 5-HT1A serotonin receptor antagonist	p-MPPF dihydrochloride	52235	-0.362686
LOPAC_1	N013	Selective blocker of dopamine reuptake	BTCP hydrochloride	55871	-0.35967
LOPAC_4	J013	Jak-2 protein tyrosine kinase (PTK) inhibitor	Tyrphostin AG 490	54184	-0.357439
LOPAC_3	F010	Fluorinated quinolone antibacterial; interferes with DNA synthesis	Ofloxacin	52269	-0.356973
LOPAC_2	M006	Phospholipase A2 and lipoxygenase inhibitor	7,7-Dimethyl-(5Z,8Z)-eicosadienoic acid	53422	-0.354399
LOPAC_1	D006	Excitatory amino acid; partial agonist at the glycine modulatory site of the NMDA glutamate receptor	D-Cycloserine	55913	-0.352273
LOPAC_2	N018	Blocks post ischemic actions of the K+ channel activator cromakalim	5-hydroxydecanoic acid sodium	53435	-0.351759
LOPAC_2	M015	Reversible myosin ATPase inhibitor	2,3-Butanedione	53441	-0.350541
LOPAC_1	D012	5-HT2B serontonin receptor antagonist.	SB 204741	55947	-0.346285
LOPAC_2	K016	Potent [K+, Cl-]-cotransport inhibitor that shows no side effects on the bumetanimide-sensitive [Na+, K+, Cl-]-cotransport system	R(+)-Butylindazone	53463	-0.346073
LOPAC_1	L014	Antimalarial; anti-amoebic; anti-inflammatory; binds strongly to double-stranded DNA	Chloroquine diphosphate	55954	-0.345052
LOPAC_1	H016	M1 muscarinic acetylcholine receptor agonist.	McN-A-343	55957	-0.344523
LOPAC_3	G008	Selective alpha2A adrenoreceptor agonist; imidazoline binding site agonist; antihypertensive	Moxonidine hydrochloride	52362	-0.341347
LOPAC_4	F019	beta-Adrenoceptor agonist related to structurally to terbutaline; bronchodilator	Tulobuterol hydrochloride	54303	-0.33432
LOPAC_2	D008	Antioxidant that binds hydroxyl radicals; GABA transport inhibitor	Hypotaurine	53524	-0.333684
LOPAC_2	H013	Anticonvulsant; prevents cardiac arrhythmia caused by electric stimulation of the atria or by aconitine	Foliosidine	53530	-0.332466
LOPAC_4	F020	Highly selective 5-HT1A serotonin receptor antagonist	WAY-100635 maleate	54317	-0.3316
LOPAC_1	G012	Increases ion conductance through AMPA glutamate receptors; reported to display	Aniracetam	56032	-0.331314
LOPAC_1	K021	Endogenous agonist at imidazoline receptors; may act as a neurotransmitter	Agmatine sulfate	56032	-0.331314
LOPAC_2	D009	Selective A1 adenosine receptor agonist	(S)-ENBA	53537	-0.331044
LOPAC_4	K012	Antibacterial; inhibitor of cytochrome P4502C enzymes	Sulfaphenazole	54328	-0.329463
LOPAC_2	L011	Inhibits Na+, K+ and Cl- cotransport	Furosemide	53546	-0.329216
LOPAC_1	G007	alpha2 Adrenoceptor agonist	p-Aminoclonidine hydrochloride	56073	-0.324093
LOPAC_1	L018	L-glutamic decarboxylase inhibitor	Chelidamic acid	56074	-0.323916
LOPAC_4	J011	Phosphodiesterase III (PDE III) inhibitor	Trequinsin hydrochloride	54369	-0.321497
LOPAC_2	H016	Centrally acting aromatic amino acid decarboxylase inhibitor; penetrates the blood-brain barrier	3-Hydroxybenzylhydrazine dihydrochloride	53590	-0.32028
LOPAC_3	F008	Partial alpha2A adrenoceptor agonist; agonist at serotonin 5-HT1A, 5-HT1B and 5-HT1D receptors and a mixed agonist-antagonist at 5-HT2C receptors	Oxymetazoline hydrochloride	52488	-0.320175
LOPAC_3	K018	L-type Ca2+ channel antagonist	(Â±)-Methoxyverapamil hydrochloride	52492	-0.319503
LOPAC_2	B004	GABA-A receptor agonist	Isoguvacine hydrochloride	53600	-0.318249
LOPAC_3	E019	Anti-arrhythmic; local anesthetic	Lidocaine hydrochloride	52501	-0.317991
LOPAC_2	H007	Luteolytic estrogen produced by the corpus luteum	Estrone	53604	-0.317437
LOPAC_1	E006	Xanthine oxidase inhibitor; inhibits the final step in uric acid biosynthesis	Allopurinol	56130	-0.314053
LOPAC_4	M017	Specific inhibitor of the activation of mitogen-activated protein kinase kinase (MAPKK)	PD 98,059	54412	-0.313143
LOPAC_3	K004	Opioid receptor antagonist.	Levallorphan tartrate	52542	-0.311102
LOPAC_4	E005	ATP-sensitive K+ channel blocker; alpha adrenoceptor antagonist	Phentolamine mesylate	54426	-0.310423
LOPAC_4	K015	Casein kinase-1 (CK-1delta/epsilon) inhibitor.	IC 261	54461	-0.303624
LOPAC_2	H020	Phosphodiesterase IV (PDE IV) inhibitor	Ibudilast	53701	-0.297737
LOPAC_3	M007	Selective alpha2B-adrenoceptor antagonist	Imiloxan hydrochloride	52626	-0.296988
LOPAC_3	L006	Neurotransmitter	(Â±)-Octopamine hydrochloride	52629	-0.296484
LOPAC_1	O021	GABA-B receptor agonist	3-Aminopropylphosphonic acid	56234	-0.295736
LOPAC_4	C014	Potent and selective alpha2 adrenoceptor antagonist	SKF 86466	54503	-0.295464
LOPAC_1	O018	Selective A2b adenosine receptor antagonist	Alloxazine	56241	-0.294503
LOPAC_1	L012	Beta3 adrenoceptor agonist; anti-obesity agent	CL 316,243	56247	-0.293446
LOPAC_1	K014	Potent muscarinic acetylcholine receptor agonist exhibiting a slight selectivity for M2 receptors	Arecaidine propargyl ester hydrobromide	56259	-0.291333
LOPAC_3	G019	Quaternary lidocaine derivative which blocks both fast, Na+-dependent action potentials and voltage-dependent, non-inactivating Na+ conductance	Lidocaine N-ethyl bromide quaternary salt	52677	-0.288418
LOPAC_1	J006	5-HT4 serotonin receptor antagonist.	GR 113808	56278	-0.287986
LOPAC_1	J022	Bovine chymotrypsin A-gamma inhibitor	Z-L-Phe chloromethyl ketone	56278	-0.287986
LOPAC_4	C007	Activates soluble guanylyl cyclase	Protoporphyrin IX disodium	54546	-0.28711
LOPAC_3	O018	Irreversible peroxisome proliferator-activated receptor-gamma (PPAR-gamma) inhibitor	GW9662	52726	-0.280185
LOPAC_1	D013	GABA-A receptor antagonist	(-)-Bicuculline methbromide, 1(S), 9(R)	56332	-0.278476
LOPAC_4	G007	Anti-inflammatory; substrate for prostaglandin peroxidase	Phenylbutazone	54601	-0.276424
LOPAC_4	I021	Potent and selective serotonin reuptake inhibitor	Quipazine, 6-nitro-, maleate	54601	-0.276424
LOPAC_1	J020	Semisynthetic cephalosporin antibiotic; interferes with cell wall synthesis	Cephradine	56353	-0.274777
LOPAC_3	G016	Histamine metabolite that crosses the blood-brain barrier	1-Methylhistamine dihydrochloride	52776	-0.271784
LOPAC_2	J007	Benzodiazepine receptor inverse agonist	Methyl beta-carboline-3-carboxylate	53830	-0.271539
LOPAC_4	I022	beta2-Adrenoceptor agonist	Salbutamol	54628	-0.271179
LOPAC_4	N013	Potent, selective alpha-1B adrenoceptor antagonist.	L-765,314	54631	-0.270596
LOPAC_1	D015	Selective alpha2 adrenoceptor agonist	B-HT 933 dihydrochloride	56378	-0.270374
LOPAC_3	I011	CB2 cannabinoid receptor ligand	Indomethacin morpholinylamide	52785	-0.270272
LOPAC_3	N011	Monoamine oxidase inhibitor	Nialamide	52793	-0.268927
LOPAC_2	H006	Muscarinic acetylcholine receptor antagonist	DL-Homatropine hydrobromide	53844	-0.268695
LOPAC_3	O022	Selective, high affinity AMPA ionotropic glutamate receptor agonist; reduces ischemia-induced performance deficits in rats.	2,6-Difluoro-4-[2-(phenylsulfonylamino)ethylthio]phenoxyacetamide	52796	-0.268423
LOPAC_3	F017	alpha-Adrenoceptor agonist; imidazoline receptor agonist; vasoconstrictor	Naphazoline hydrochloride	52798	-0.268087
LOPAC_2	K021	D1 dopamine receptor agonist	Dihydrexidine hydrochloride	53851	-0.267274
LOPAC_2	H008	Non-selective MAO-A/B inhibitor; antihypertensive	Hydralazine hydrochloride	53853	-0.266868
LOPAC_4	G003	DNA Polymerase inhibitor	Phosphonoacetic acid	54653	-0.266322
LOPAC_2	M019	Adenosine receptor ligand; major metabolite of caffeine	1,7-Dimethylxanthine	53863	-0.264837
LOPAC_4	J009	Alcohol dehydrogenase inhibitor	Tetraethylthiuram disulfide	54661	-0.264767
LOPAC_2	I005	Potent NMDA glutamate receptor antagonist; neuroprotective.	7-Chlorokynurenic acid	53866	-0.264227
LOPAC_1	K015	Acyl-CoA:cholesterol acyltransferase (ACAT) inhibitor	Sandoz 58-035	56427	-0.261743
LOPAC_3	I004	Potent and selective non-peptide NK1 tachykinin receptor antagonist	L-703,606 oxalate	52840	-0.26103
LOPAC_3	E009	High affinity alpha2 adrenoceptor agonist	p-Iodoclonidine hydrochloride	52843	-0.260526
LOPAC_1	I020	Potent, orally active D1 dopamine receptor agonist	A-77636 hydrochloride	56453	-0.257164
LOPAC_2	I022	Potent and selective Ick (src family tyrosine kinase) inhibitor.	7-Cyclopentyl-5-(4-phenoxy)phenyl-7H-pyrrolo[2,3-d]pyrimidin-4-ylamine	53911	-0.255088
LOPAC_1	I004	Selective beta1 adrenoceptor antagonist;	(Â±)-Atenolol	56468	-0.254522
LOPAC_4	D013	Dopamine receptor agonist	4-Hydroxyphenethylamine hydrochloride	54724	-0.252528
LOPAC_3	M012	Tyrosine hydroxylase inhibitor	alpha-Methyl-DL-tyrosine methyl ester hydrochloride	52897	-0.251453
LOPAC_4	E008	Antiviral agent; its metabolite, ribavirin 5 -phosphate, is an inhibitor of inosine monophosphate (IMP) dehydrogenase	Ribavirin	54731	-0.251168
LOPAC_1	J010	H1 Histamine receptor antagonist	Clemizole hydrochloride	56495	-0.249767
LOPAC_1	I007	Poly(ADP-ribose) synthetase (PARS) inhibitor	3-aminobenzamide	56496	-0.249591
LOPAC_3	J021	Less active enantiomer of naturally-occurring (-)-nicotine	(+)-Nicotine (+)-di-p-toluoyl tartrate	52925	-0.246748
LOPAC_4	M006	Potent, selective inhibitor of cyclin-dependent kinases (CDKs)	Roscovitine	54754	-0.246699
LOPAC_3	I005	Inhibitor of cyclic nucleotide dependent protein kinase (PKA) and protein kinase C (PKC)	1-(5-Isoquinolinylsulfonyl)-2-methylpiperazine dihydrochloride	52932	-0.245572
LOPAC_2	L012	Intermediate in the conversion of arginine to NO and citrulline by NO synthase	NG-Hydroxy-L-arginine acetate	53960	-0.245137
LOPAC_3	M006	Capsaicin analog	Dihydrocapsaicin	52937	-0.244732
LOPAC_1	L019	Antioxidant; free radical scavenger	(+)-Catechin Hydrate	56524	-0.244659
LOPAC_4	L012	Histidine ammonia-lyase and decarboxylase inhibitor	4-Imidazoleacrylic acid	54766	-0.244368
LOPAC_2	J003	I1 Imidazoline binding site antagonist	Efaroxan hydrochloride	53966	-0.243918
LOPAC_4	K018	beta Adrenoceptor agonist	Albuterol hemisulfate	54773	-0.243008
LOPAC_4	J014	Potent and selective 5-HT1A serotonin receptor agonist	R(+)-UH-301 hydrochloride	54775	-0.242619
LOPAC_2	I017	Negative modulator of GABA-A receptors; steroid secreted by the adrenal gland with both estrogenic and androgenic properties	trans-Dehydroandrosterone	53982	-0.240669
LOPAC_3	J004	Selective A1 adenosine receptor antagonist	N6-Cyclopentyl-9-methyladenine	52967	-0.239691
LOPAC_2	L015	DNA synthesis inhibitor; antiproliferative	5-fluoro-5 -deoxyuridine	53997	-0.237623
LOPAC_3	K006	Potent sodium channel antagonist	R(-)-Me5	53002	-0.23381
LOPAC_4	L009	Constitutive androstane receptor (CAR) agonist; most potent known member of the phenobarbital-like class of CYP-inducing agents	TCPOBOP	54822	-0.233488
LOPAC_2	M020	Aminopeptidase inhibitor	Bestatin hydrochloride	54023	-0.232342
LOPAC_4	F010	Selective inhibitor of the biosynthesis of tumor necrosis factor a (TNF-alpha); angiogenesis inhibitor	(Â±)-Thalidomide	54848	-0.228437
LOPAC_3	K016	Potent inhibitor of NOS; more potent than L-thiocitrulline	S-Methyl-L-thiocitrulline acetate	53034	-0.228433
LOPAC_1	F003	Irreversible inhibitor of the mammalian DNA repair protein, O6-alkylguanine-DNA alkyltransferase	O6-benzylguanine	56623	-0.227222
LOPAC_3	C015	Nicotinic acetylcholine receptor antagonist	Karakoline	53043	-0.226921
LOPAC_2	L021	Endogenous convulsant; nitric oxide synthase (NOS) inhibitor	alpha-Guanidinoglutaric acid	54052	-0.226453
LOPAC_3	M008	Selective A3 adenosine receptor antagonist in rat	MRS 1523	53053	-0.225241
LOPAC_4	E006	pFOX (partial fatty acid oxidation) inhibitor	Ranolazine dihydrochloride	54866	-0.22494
LOPAC_4	F008	M4 muscarinic acetylcholine receptor antagonist	Tropicamide	54866	-0.22494
LOPAC_1	G005	Induces depolarization of GABA neurons; weak non-selective	4-Aminopyridine	56638	-0.22458
LOPAC_2	K006	Nicotinic acetylcholine receptor agonist	DBO-83	54063	-0.224219
LOPAC_4	F015	Protein tyrosine kinase inhibitor. Inhibits EGF-receptor kinase activity.	Tyrphostin AG 494	54872	-0.223774
LOPAC_3	N006	Ceramidase inhibitor; inhibits sphingolipid signaling pathway	N-Oleoylethanolamine	53081	-0.220536
LOPAC_2	K017	Anticonvulsant; appears to stabilize excitable membranes perhaps through effects on Na+, K+, and Ca2+ channels	5,5-Diphenylhydantoin	54091	-0.218532
LOPAC_1	J017	Antioxidant; inhibits the synthesis of leukotrienes that are involved in immunoregulation and inflammation	Caffeic Acid	56687	-0.21595
LOPAC_1	I008	Endogenous neurotransmitter and neuromodulator	Adenosine	56689	-0.215598
LOPAC_4	C016	delta Opioid receptor agonist	SNC80	54916	-0.215226
LOPAC_1	B013	Selective dopamine reuptake inhibitor; antidepressant	Bupropion hydrochloride	56700	-0.213661
LOPAC_4	N012	alpha1 Adrenoceptor antagonist and 5-HT1A serotonin receptor partial agonist; antihypertensive	Urapidil hydrochloride	54926	-0.213283
LOPAC_4	M009	Potent and specific agonist for GABA postsynaptic receptor sites	Piperidine-4-sulphonic acid	54931	-0.212311
LOPAC_3	H017	Mitochondrial inhibitor; excitotoxin shown to cause brain lesions similar to those of Huntington s disease	3-Nitropropionic acid	53138	-0.210958
LOPAC_4	N018	Ligand for the allosteric site of the M2 muscarinic acetylcholine receptor.	WB 64	54951	-0.208426
LOPAC_2	H010	Primary glucocorticoid secreted by the adrenal cortex	Hydrocortisone	54144	-0.207768
LOPAC_3	K008	Interferes with metabolism of N-linked glycoproteins by inhibition of glucosidase	N-Methyl-1-deoxynojirimycin	53171	-0.205414
LOPAC_4	D010	Potent and selective H3 histamine receptor antagonist that crosses the blood brain barrier	Thioperamide maleate	54981	-0.202597
LOPAC_3	H005	Selective cholecystokinin receptor antagonist	Proglumide	53192	-0.201885
LOPAC_2	O014	Inhibitor of phenylethanolamine N-methyltransferase (PNMT); alpha2 adrenoceptor blocker	(Â±)-2,3-Dichloro-alpha-methylbenzylamine hydrochloride	54173	-0.201879
LOPAC_1	C015	Selective blocker of Na+/H+ antiport	5-(N,N-Dimethyl)amiloride hydrochloride	56769	-0.201508
LOPAC_1	H019	Blocks sphingosine biosynthesis by inhibition of ketosphinganine synthetase	L-Cycloserine	56773	-0.200803
LOPAC_3	L009	Nitric oxide donor	3-Morpholinosydnonimine hydrochloride	53200	-0.200541
LOPAC_1	D020	Third generation cephalosporin antibiotic; interferes with cell wall synthesis	Cefsulodin sodium salt hydrate	56779	-0.199746
LOPAC_4	K008	alpha2 Adrenoceptor antagonist	Rauwolscine hydrochloride	54997	-0.199489
LOPAC_4	L018	Selective inhibitor of inducible nitric oxide synthase (iNOS)	1400W dihydrochloride	55005	-0.197935
LOPAC_4	H020	Potent AMPA glutamate receptor agonist.	S-5-Iodowillardiine	55016	-0.195798
LOPAC_4	O013	Potent A1 adenosine receptor agonist	N6-Phenyladenosine	55025	-0.194049
LOPAC_3	I018	Selective mGluR4,6,7 metabotropic glutamate receptor antagonist	(S)-MAP4 hydrochloride	53240	-0.19382
LOPAC_3	O013	Excitatory amino acid receptor antagonist; blocks kainic acid-induced neurotoxicity; metabolite of tryptophan	Kynurenic acid	53243	-0.193316
LOPAC_4	M012	Selective sst2 somatostatin receptor agonist	Seglitide	55030	-0.193078
LOPAC_4	H018	Topoisomerase II beta inhibitor; apoptosis inducer.	XK469	55038	-0.191523
LOPAC_3	K010	Potent and specific inhibitor of leukotriene biosynthesis	MK-886	53257	-0.190963
LOPAC_3	L014	Inhibits synthesis of tumor necrosis factor alpha (TNF-alpha); phosphodiesterase inhibitor	Pentoxifylline	53271	-0.188611
LOPAC_4	F003	Kappa/mu opioid receptor agonist.	BRL 52537 hydrochloride	55058	-0.187638
LOPAC_4	F022	NO-independent guanylyl cyclase activator	YC-1	55059	-0.187444
LOPAC_1	E010	Na+/ H+ antiport inhibitor	5-(N,N-hexamethylene)amiloride	56870	-0.183719
LOPAC_3	I015	Competitive beta-adrenoceptor antagonist	Labetalol hydrochloride	53329	-0.178865
LOPAC_1	K012	Adenosine receptor antagonist with selectivity for A1 over A2	8-(p-Sulfophenyl)theophylline	56907	-0.177202
LOPAC_1	H012	Carboxy- and aminopeptidase inhibitor	4-Chloromercuribenzoic acid	56908	-0.177026
LOPAC_2	C015	Allosteric antagonist at NMDA-controlled ion channels	Dextromethorphan hydrobromide monohydrate	54296	-0.176899
LOPAC_1	N009	Adrenergic neuron blocking agent; antiarrhythmic; sympathomimetic	Bretylium tosylate	56921	-0.174736
LOPAC_1	I012	A1 Adenosine receptor antagonist	1,3-Diethyl-8-phenylxanthine	56931	-0.172975
LOPAC_1	O014	beta1 adrenoceptor antagonist	S(-)-Atenolol	56960	-0.167867
LOPAC_3	I013	COX-1 selective non-steroidal anti-inflammatory (NSAID) drug	Ketoprofen	53403	-0.166431
LOPAC_1	C016	Metabotropic glutamate receptor agonist	trans-(Â±)-ACPD	56973	-0.165578
LOPAC_2	I008	Anterior pituitary suppressant; weak androgen	Danazol	54357	-0.16451
LOPAC_4	C009	Norepinephrine reuptake blocker	Protriptyline hydrochloride	55179	-0.16413
LOPAC_2	C004	K+ channel modulator; anti-arrhythmic; cardiac depressant	Disopyramide phosphate	54365	-0.162885
LOPAC_4	H012	Phospholipase C and A2 inhibitor that inhibits the hydrolysis	U-73122	55186	-0.16277
LOPAC_3	F005	Potent inhibitor of cAMP- and cGMP-dependent protein kinase	H-8 dihydrochloride	53425	-0.162735
LOPAC_2	M016	Selective A2 adenosine receptor agonist	DPMA	54367	-0.162479
LOPAC_2	I018	Irreversible muscarinic acetylcholine receptor antagonist	4-Diphenylacetoxy-N-(2-chloroethyl)piperidine hydrochloride	54369	-0.162073
LOPAC_4	H014	Potent and selective 5-HT1A serotonin receptor antagonist.	S(-)-UH-301 hydrochloride	55198	-0.160438
LOPAC_4	J005	D1 dopamine receptor agonist	(Â±)-6-Chloro-PB hydrobromide	55203	-0.159467
LOPAC_4	D003	beta3-Adrenoceptor antagonist	SR 59230A oxalate	55204	-0.159273
LOPAC_3	M016	Endogenous neurohormone which controls photo-periodic biological rhythms	Melatonin	53452	-0.158198
LOPAC_3	D015	Nitric oxide donor in vivo	S-Nitrosoglutathione	53456	-0.157526
LOPAC_4	C012	Potent beta-adrenoceptor antagonist, a class III antiarrythmic; prolongs the action potential and increases the refractory period	(Â±)-Sotalol hydrochloride	55236	-0.153056
LOPAC_1	D008	Inducible nitric oxide synthetase inhibitor; skeletal muscle relaxant	Chlorzoxazone	57070	-0.148493
LOPAC_3	H021	Antitussive; naturally occurring opium alkaloid	Noscapine hydrchloride	53510	-0.148453
LOPAC_3	O014	Major metabolite of L-DOPA; reference standard for chromatographic analysis	3-Methoxy-4-hydroxyphenethylamine hydrochloride	53513	-0.147949
LOPAC_2	D006	kappa Opioid receptor agonist	GR-89696 fumarate	54440	-0.147654
LOPAC_4	O014	Protein kinase C (PKC) inhibitor	DL-Stearoylcarnitine chloride	55265	-0.147422
LOPAC_4	D020	AMPA/kainate glutamate receptor agonist	S(-)-Willardiine	55281	-0.144313
LOPAC_2	K015	H1 Histamine receptor antagonist	Diphenhydramine hydrochloride	54459	-0.143795
LOPAC_2	C013	Nucleoside analog; inhibits HIV replication in vitro	2 ,3 -didehydro-3 -deoxythymidine	54462	-0.143186
LOPAC_4	C013	Selective A2 adenosine receptor agonist; potent vasodilator; weak inhibitor of adenosine uptake by rat cerebral cortical synaptosomes	2-Phenylaminoadenosine	55292	-0.142176
LOPAC_1	I019	Acetylcholine receptor agonist	Arecoline hydrobromide	57110	-0.141448
LOPAC_3	E008	Serotonin receptor ligand	N-omega-Methyl-5-hydroxytryptamine oxalate salt	53556	-0.140723
LOPAC_4	F016	Inhibitor of microtubule assembly	Vinblastine sulfate salt	55305	-0.13965
LOPAC_4	G009	Poly(ADP-ribose) Polymerase (PARP) inhibitor	6(5H)-Phenanthridinone	55315	-0.137708
LOPAC_4	D019	Enkephalinase inhibitor	DL-Thiorphan	55327	-0.135376
LOPAC_4	D016	Specific inhibitor of MEK1 and MEK2 (MAP kinase kinase; MAPKK); also inhibits a constitutively active, mutant form of MEK	U0126	55334	-0.134016
LOPAC_3	M009	kappa Opioid receptor agonist that does not cross the blood brain barrier	ICI 204,448 hydrochloride	53600	-0.13333
LOPAC_1	D016	Semi-synthetic cephalosporin antibiotic; interferes with cell wall synthesis	Cefaclor	57158	-0.132994
LOPAC_3	H009	Spermidine analog that activates the polyamine site associated with the NMDA glutamate receptor	MDL 26,630 trihydrochloride	53612	-0.131314
LOPAC_3	J005	Selective MAO-B inhibitor	R-(-)-Deprenyl hydrochloride	53619	-0.130138
LOPAC_1	L005	Thymidine analog; incorporated into DNA during S-phase of cell cycle	5-Bromo-2 -deoxyuridine	57175	-0.13
LOPAC_1	C018	Selective GABA-B receptor agonist; GABA-C receptor antagonist	SKF 97541 hydrochloride	57179	-0.129295
LOPAC_2	F011	Putative inhibitor of multidrug resistance-associated protein 1 (MRP1)	1-(4-Fluorobenzyl)-5-methoxy-2-methylindole-3-acetic acid	54531	-0.129172
LOPAC_1	J007	Peptidase inhibitor	Benzamidine hydrochloride	57181	-0.128943
LOPAC_1	L020	Adrenergic neurotoxin which induces acute and relatively selective degeneration of both central and peripheral noradrenergic terminals in the rat and mouse	DSP-4 hydrochloride	57186	-0.128062
LOPAC_3	M003	Melatonin receptor agonist	IIK7	53632	-0.127953
LOPAC_1	M005	Potent competitive antagonist of the polyamine site on the NMDA glutmate receptor	Arcaine sulfate	57202	-0.125244
LOPAC_3	M020	Nonselective serotonin receptor agonist that lacks affinity for the 5-HT3 receptor	O-Methylserotonin hydrochloride	53655	-0.124089
LOPAC_1	I006	alpha and beta adrenoceptor agonist; inhibits binding of 1,4-dihydropyridine to L-type Ca2+ channels; coronary vasodilator	Amiodarone hydrochloride	57216	-0.122779
LOPAC_3	D012	Suppresses ovulation; induces maturation and secretory activity of the uterine endothelium	Progesterone	53663	-0.122745
LOPAC_1	E009	Glyoxalase and glutathione S-transferase inhibitor	S-(p-Azidophenacyl)glutathione	57217	-0.122603
LOPAC_4	J004	Potent and specific inhibitor of phosphodiesterase V (PDE V)	T-1032	55393	-0.122554
LOPAC_4	O015	K+ channel activator; antihypertensive	Pinacidil	55394	-0.122359
LOPAC_4	I013	Potent D2 dopamine receptor agonist	(Â±)-PPHT hydrochloride	55400	-0.121194
LOPAC_4	L005	Histamine N-methyltransferase inhibitor	SKF 91488 dihydrochloride	55411	-0.119057
LOPAC_3	M019	Gastric proton pump inhibitor	Lansoprazole	53701	-0.11636
LOPAC_3	M005	Tricyclic antidepressant; blocks reuptake of serotonin and norepinephrine	Imipramine hydrochloride	53704	-0.115856
LOPAC_4	O022	Competitive muscarinic acetylcholine receptor antagonist	(-)-Scopolamine methyl bromide	55432	-0.114977
LOPAC_2	D018	Potent and selective choline uptake blocker	Hemicholinium-3	54601	-0.114956
LOPAC_2	K018	Inverse agonist at the polyamine recognition site of the NMDA glutamate receptors	1,10-Diaminodecane	54615	-0.112113
LOPAC_4	J006	Xanthogenate derivative with in vitro anti-tumor and anti-HIV-1 activity; inhibits phospholipase D and phosphatidylcholine phospholipase C (PIPLC)	D-609 potassium	55448	-0.111868
LOPAC_3	L021	Highly selective, non-peptide delta opioid receptor antagonist that is active when administered peripherally	Naltrindole hydrochloride	53741	-0.109639
LOPAC_4	D022	L-type Ca2+ channel blocker; verapamil derivative	YS-035 hydrochloride	55463	-0.108954
LOPAC_3	F020	Ca2+ Ionophore; anthelmintic	Praziquantel	53749	-0.108294
LOPAC_3	D018	Dopamine beta-hydroxylase inhibitor	1-Phenyl-3-(2-thiazolyl)-2-thiourea	53752	-0.10779
LOPAC_4	C006	PKC and CaM kinase III inhibitor	Rottlerin	55469	-0.107788
LOPAC_2	C014	Increases dopamine release during electrical stimulation; appears to mobilize dopamine release from storage compartments	Amfonelic acid	54640	-0.107036
LOPAC_1	F010	H1 Histamine receptor antagonist; active isomer	(+)-Chlorpheniramine maleate	57307	-0.106751
LOPAC_2	F004	Potent excitatory amino acid that interacts selectively with central AMPA/kainate glutamate receptors	(Â±)-AMPA hydrobromide	54656	-0.103786
LOPAC_3	I003	Soluble guanylyl cyclase activator and aldose reductase inhibitor	Isoliquiritigenin	53778	-0.103422
LOPAC_4	O018	Potent and specific angiotensin converting enzyme (ACE) inhibitor	N-Succinyl-L-proline	55499	-0.10196
LOPAC_1	K020	Selective kainate glutamate receptor agonist	ATPA	57342	-0.100587
LOPAC_1	H006	Potent inhibitor of calmodulin activation of phosphodiesterase; strongly	Calmidazolium chloride	57343	-0.10041
LOPAC_3	I017	Anticonvulsant	Lamotrigine	53800	-0.0997251
LOPAC_4	G015	Phosphodiesterase III (PDE III) inhibitor.	SKF 94836	55520	-0.09788
LOPAC_1	I005	Muscarinic acetylcholine receptor antagonist	Atropine sulfate	57358	-0.0977685
LOPAC_2	I013	Allosteric glycogen phosphorylase inhibitor	1,4-Dideoxy-1,4-imino-D-arabinitol	54688	-0.0972872
LOPAC_1	C022	Non-peptide NK3 tachykinin receptor antagonist.	SB 222200	57369	-0.0958311
LOPAC_3	D014	beta Adrenoceptor antagonist; cardiac depressant (anti-arrhythmic)	(Â±)-Propranolol hydrochloride	53827	-0.0951884
LOPAC_3	D008	Activates protein kinase C in hepatocytes; uncouples oxidative phosphorylation	Oleic Acid	53829	-0.0948523
LOPAC_2	F003	Adrenergic stimulant	(-)-Ephedrine hemisulfate	54708	-0.0932254
LOPAC_3	F009	Dopaminergic receptor agonist exhibiting antiparkinsonian activity; 5-HT2C serotonin receptor antagonist	Mesulergine hydrochloride	53840	-0.0930041
LOPAC_3	K019	Potent, selective D1 dopamine receptor antagonist	LE 300	53844	-0.0923319
LOPAC_2	J004	Centrally acting alpha2 adrenoceptor agonist; antihypertensive	Guanabenz acetate	54722	-0.0903821
LOPAC_3	C016	Phosphodiesterase III inhibitor	Milrinone	53863	-0.0891394
LOPAC_4	K007	MAO inhibitor; antidepressant	Tranylcypromine hydrochloride	55566	-0.088943
LOPAC_2	H004	GABA-A receptor agonist, water soluble	Muscimol hydrobromide	54732	-0.0883512
LOPAC_1	I011	Selective blocker of Na+/H+ antiport	5-(N-Ethyl-N-isopropyl)amiloride	57414	-0.0879053
LOPAC_4	O021	Precursor of cortisol biosynthesis	Cortexolone	55575	-0.0871945
LOPAC_4	L014	kappa Opioid receptor agonist; less potent enantiomer of (Â±)-trans-U-50488	(+)-trans-(1R,2R)-U-50488 hydrochloride	55576	-0.0870002
LOPAC_1	M006	Antineoplastic	Ancitabine hydrochloride	57428	-0.0854396
LOPAC_3	J015	Narcotic antagonist	Nalbuphine hydrochloride	53889	-0.0847708
LOPAC_1	M008	Potent antioxidant	Astaxanthin	57440	-0.083326
LOPAC_2	D013	alpha-Adrenoceptor antagonist; NSAID	Fenspiride hydrochloride	54758	-0.0830709
LOPAC_3	L012	D3 dopamine receptor agonist	cis-(Â±)-8-OH-PBZI hydrobromide	53901	-0.0827545
LOPAC_4	C017	Selective P2 receptor antagonist which blocks responses at both pre- and post-junctional sites	PPADS	55598	-0.0827261
LOPAC_3	N013	Protonophoric anthelmintic; uncouples oxidative phosphorylation	Niclosamide	53914	-0.0805701
LOPAC_4	I011	Na+ channel blocker	Prilocaine hydrochloride	55610	-0.0803947
LOPAC_3	I009	Potent inhibitor of dopamine, norepinephrine and serotonin reuptake	Indatraline hydrochloride	53926	-0.0785538
LOPAC_3	N014	Ca2+ channel antagonist; antipsychotic; D2 dopamine receptor antagonist	Pimozide	53926	-0.0785538
LOPAC_4	I006	NR2B-selective, NMDA glutamate receptor antagonist	Ro 25-6981 hydrochloride	55620	-0.0784519
LOPAC_3	D003	Tyrosine hydroxylase inhibitor	L-alpha-Methyl-p-tyrosine	53929	-0.0780497
LOPAC_3	K017	Neuronal nicotinic acetylcholine receptor agonist	alpha-Lobeline hydrochloride	53929	-0.0780497
LOPAC_1	I017	Potent blocker of the Na+/H+ antiport	5-(N-Methyl-N-isobutyl)amiloride	57481	-0.0761048
LOPAC_4	L010	Selective PDGF tyrosine kinase receptor inhibitor	Tyrphostin A9	55633	-0.0759262
LOPAC_3	E005	Protein kinase C (PKC) inhibitor	1-(5-Isoquinolinylsulfonyl)-3-methylpiperazine dihydrochloride	53944	-0.0755293
LOPAC_3	I006	5-HT3 Serotonin receptor antagonist; D2 dopamine receptor antagonist; anti-emetic	Metoclopramide hydrochloride	53948	-0.0748572
LOPAC_4	N003	5-HT2 serotonin receptor antagonist	1-(1-Naphthyl)piperazine hydrochloride	55645	-0.0735949
LOPAC_2	O018	Selective 5-HT2 serotonin receptor agonist	( R)-(-)-DOI hydrochloride	54807	-0.0731195
LOPAC_2	N015	NMDA glutamate receptor antagonist; centrally acting analgesic	Flupirtine maleate	54811	-0.0723071
LOPAC_3	J014	Nitric oxide donor; activator of rat lung soluble guanylyl cyclase	4-Phenyl-3-furoxancarbonitrile	53966	-0.0718328
LOPAC_1	G008	Selective acetylcholinesterase inhibitor	BW 284c51	57519	-0.0694119
LOPAC_4	L003	Selective and noncompetitive antagonist of mGlu5 metabotropic glutamate receptor	SIB 1893	55669	-0.0689321
LOPAC_2	H019	alpha2-Adrenoceptor agonist	Guanfacine hydrochloride	54831	-0.0682453
LOPAC_2	K004	Protein kinase C, phospholipase A2, and phospholipase D inhibitor	DL-erythro-Dihydrosphingosine	54857	-0.062965
LOPAC_3	I007	Potent irreversible nitric oxide synthase inhibitor	L-N5-(1-Iminoethyl)ornithine hydrochloride	54044	-0.0587267
LOPAC_1	N015	DNA crosslinker; induces apoptosis	Chlorambucil	57590	-0.0569069
LOPAC_3	N009	Metabolite of dextromethorphan	3-Methoxy-morphanin hydrochloride	54071	-0.05419
LOPAC_3	K021	Selective ligand for the benzodiazepine site of GABA-A receptors which contain the alpha5 subunit	L-655,708	54093	-0.0504934
LOPAC_4	C011	Oligosacchiride-type antibiotic; interferes with protein synthesis	Paromomycin sulfate	55765	-0.0502811
LOPAC_3	G003	beta-Adrenoceptor agonist; bronchodilator	Isotharine mesylate	54100	-0.0493173
LOPAC_1	J004	Antibiotic; interferes with cell wall synthesis	Cephalosporin C zinc salt	57645	-0.0472198
LOPAC_4	H017	EGFR protein tyrosine kinase inhibitor	Tyrphostin AG 555	55783	-0.0467841
LOPAC_1	N011	Selective alpha1 adrenoceptor antagonist	Benoxathian hydrochloride	57648	-0.0466915
LOPAC_1	C013	Selective sigma1 opioid receptor ligand	AC 915 oxalate	57662	-0.0442257
LOPAC_3	L018	Cyclin dependent kinase (CDK) inhibitor	Purvalanol A	54135	-0.0434363
LOPAC_2	D017	beta2-Adrenoceptor agonist	Formoterol	54961	-0.0418436
LOPAC_4	K014	Monoamine oxidase (MAO) inhibitor	Semicarbazide hydrochloride	55828	-0.0380414
LOPAC_2	N003	Antioxidant; inhibits mammalian lipoxygenases and glutathione S-transferase	Ebselen	54986	-0.0367663
LOPAC_3	O015	Induces apoptosis in HL-60 cells; anticancer agent	beta-Lapachone	54181	-0.0357071
LOPAC_2	K007	Synthetic analog of capsaicin that acts as a specific vanilloid receptor antagonist	Capsazepine	54995	-0.0349385
LOPAC_1	K019	Selective alpha 1D-adrenoceptor antagonist	A-315456	57716	-0.0347148
LOPAC_3	H020	Blocks hKv1.5 and ATP-sensitive K+ channels; beta-adrenoceptor antagonist	Propafenone hydrochloride	54187	-0.034699
LOPAC_1	D014	Potent A2 adenosine receptor agonist	5 -(N-Cyclopropyl)carboxamidoadenosine	57761	-0.026789
LOPAC_2	A021	Protein kinase (PK) inhibitor	Daphnetin	55045	-0.024784
LOPAC_1	K010	NMDA glutamate receptor antagonist which appears to act by competing with glycine	(Â±)-HA-966	57782	-0.0230903
LOPAC_2	L014	Selective D3 dopamine receptor agonist	(Â±)-7-Hydroxy-DPAT hydrobromide	55055	-0.0227531
LOPAC_3	D016	Positive allosteric modulator of GABA-A receptors	3-alpha,21-Dihydroxy-5-alpha-pregnan-20-one	54259	-0.0226011
LOPAC_3	F003	Cell-permeable inhibitor of mitosis; kinesin Eg5 inhibitor	Monastrol	54262	-0.022097
LOPAC_3	C014	Potent sigma receptor ligand.	(-)-cis-(1S,2R)-U-50488 tartrate	54267	-0.0212569
LOPAC_2	D005	Sulfhydryl alkylating agent that inactivates NADP-dependent isocitrate dehydrogenase and many endonucleases	N-Ethylmaleimide	55064	-0.0209253
LOPAC_2	M005	Peripherally active L-aromatic amino acid decarboxylase inhibitor; used in combination with levodopa for the treatment of Parkinson s Disease.	S-(-)-Carbidopa	55065	-0.0207222
LOPAC_4	J017	EGFR protein tyrosine kinase inhibitor	Tyrphostin AG 698	55927	-0.0188076
LOPAC_4	J019	Protein tyrosine kinase inhibitor in human colon cancer cell lines	Tyrphostin AG 34	55934	-0.0174476
LOPAC_3	K015	Non-peptide AT1 angiotensin II receptor agonist	L-162,313	54291	-0.0172243
LOPAC_3	D009	P2Y receptor agonist	2-Methylthioadenosine diphosphate trisodium	54295	-0.0165522
LOPAC_4	I009	Positive allosteric modulator of GABA-A chloride channels	5alpha-Pregnan-3alpha-ol-20-one	55941	-0.0160877
LOPAC_1	N012	A1 adenosine receptor antagonist	7-Chloro-4-hydroxy-2-phenyl-1,8-naphthyridine	57826	-0.0153407
LOPAC_4	L017	Protein tyrosine kinase inhibitor	Tyrphostin AG 808	55945	-0.0153106
LOPAC_1	J019	Myosin light chain kinase (MLCK) inhibitor	ML-9	57828	-0.0149885
LOPAC_3	C012	Selective BZ1 benzodiazepine receptor agonist	3-Methyl-6-(3-[trifluoromethyl]phenyl)-1,2,4-triazolo[4,3-b]pyridazine	54310	-0.0140318
LOPAC_4	I004	Anti-inflammatory and antitumor actions mediated through RAR-beta and RAR-alpha receptors	13-cis-retinoic acid	55954	-0.013562
LOPAC_2	I003	High affinity muscarinic acetylcholine receptor agonist	(+)-cis-Dioxolane iodide	55108	-0.0119893
LOPAC_4	F005	Partial 5-HT1A serotonin receptor agonist	Spiroxatrine	55965	-0.0114249
LOPAC_3	D011	Adenosine receptor agonist which displays some selectivity for the A2 receptor type	Metrifudil	54359	-0.00579848
LOPAC_1	D011	Potent inhibitor of herpes simplex type 1	(E)-5-(2-Bromovinyl)-2 -deoxyuridine	57888	-0.00442081
LOPAC_4	M010	Selective I1 imidazoline receptor agonist.	Rilmenidine hemifumarate	56006	-0.00345942
LOPAC_1	C020	mGluR1 and mGluR5 metabotropic glutamate receptor agonist	trans-Azetidine-2,4-dicarboxylic acid	57895	-0.00318791
LOPAC_2	D010	Dopamine metabolite	4-Methoxy-3-hydroxyphenethylamine hydrochloride	55159	-0.0016317
LOPAC_1	C009	A1/A2 adenosine receptor antagonist; diuretic; cardiac stimulant; smooth muscle relaxant	Aminophylline ethylenediamine	57914	0.000158515
LOPAC_3	N021	Selective irreversible D2 dopamine receptor antagonist	N-(p-Isothiocyanatophenethyl)spiperone hydrochloride	54409	0.00260283
LOPAC_1	N017	Phosphodiesterase inhibitor; central stimulant	Caffeine	57928	0.0026243
LOPAC_2	K014	Selective D1 dopamine receptor antagonist	R(+)-SCH-23390 hydrochloride	55189	0.004461
LOPAC_4	G005	D2 dopamine receptor antagonist; phenothiazine antipsychotic	Propionylpromazine hydrochloride	56049	0.00489467
LOPAC_1	F008	Putative excitatory amino acid neurotransmitter	L-Cysteinesulfinic Acid	57943	0.00526622
LOPAC_1	F011	Potent and selective 5-HT1D serotonin receptor antagonist	BRL 15572	57949	0.00632298
LOPAC_2	G003	Selective butyrylcholinesterase inhibitor	10-(alpha-Diethylaminopropionyl)-phenothiazine hydrochloride	55206	0.00791354
LOPAC_4	I007	Eicosenoid receptor antagonist; a thromboxane A2 antagonist; antiplatelet agent	Picotamide	56073	0.00955741
LOPAC_2	H022	Antineoplastic	Idarubicin	55218	0.0103506
LOPAC_4	L008	Selective 5-HT3 serotonin receptor antagonist	3-Tropanyl-indole-3-carboxylate hydrochloride	56078	0.0105288
LOPAC_3	J009	Janus kinase 3 (JNK-3) inhibitor.	ZM 39923 hydrochloride	54461	0.0113402
LOPAC_3	O011	Selective CB2 cannabinoid receptor agonist	JWH-015	54462	0.0115082
LOPAC_1	O011	Calmodulin antagonist; inhibits Ca2+/calmodulin regulated activation of phosphodiesterase and myosin light chain kinase	W-7 hydrochloride	57979	0.0116068
LOPAC_4	L011	Tyrosine kinase nerve growth factor receptor (TrkA) inhibitor; inhibits 140 trk protooncogene and HER-2	Tyrphostin AG 879	56085	0.0118888
LOPAC_3	C013	Excitatory amino acid receptor agonist selective for the kainate glutamate receptor subtype; conformationally restricted analog of L-glutamic acid	Kainic acid	54485	0.0153728
LOPAC_3	L003	H1 Histamine receptor antagonist	Methapyrilene hydrochloride	54487	0.0157089
LOPAC_4	I016	Atypical D1 dopamine receptor agonist; displays antagonist activity in vitro and agonist activity in vivo	SKF 75670 hydrobromide	56113	0.0173286
LOPAC_3	H007	Diuretic; antihypertensive	Metolazone	54501	0.0180612
LOPAC_3	N017	Tricyclic antidepressant	Nortriptyline hydrochloride	54505	0.0187333
LOPAC_3	H016	Selective A1 adenosine receptor antagonist	1,3-Dimethyl-8-phenylxanthine	54517	0.0207497
LOPAC_4	D005	Selective 5-HT1A serotonin receptor agonist	PAPP	56132	0.02102
LOPAC_2	C012	Dopamine receptor agonist	6,7-ADTN hydrobromide	55279	0.0227391
LOPAC_3	C011	Potent inhibitor of Poly(ADP-ribose) synthetase which is activated by nitric oxide; neuroprotective agent	1,5-Isoquinolinediol	54537	0.0241102
LOPAC_3	L017	Norepinephrine metabolite	(Â±)-Normetanephrine hydrochloride	54540	0.0246143
LOPAC_3	L005	Muscarinic acetylcholine receptor agonist	(Â±)-Muscarine chloride	54548	0.0259585
LOPAC_1	N020	Quinolone antibacterial; enzyme inhibitor	Cinoxacin	58068	0.0272822
LOPAC_4	J022	Antiepileptic; effective in various animal epilepsy models and in humans with both partial and generalized epileptic seizures	Zonisamide sodium	56166	0.0276255
LOPAC_3	F007	5-HT2 Serotonin receptor agonist	alpha-Methyl-5-hydroxytryptamine maleate	54567	0.029151
LOPAC_1	D007	Highly selective, potent and cell permeable p38 MAP kinase inhibitor.	SB 202190	58086	0.0304525
LOPAC_2	I021	Diacylglycerol kinase inhibitor	Diacylglycerol Kinase Inhibitor II	55319	0.0308627
LOPAC_4	H022	Selective cGMP-phosphodiesterase type V inhibitor	Zaprinast	56198	0.0338425
LOPAC_1	I021	Selective nitric oxide synthase inhibitor	Aminoguanidine hemisulfate	58107	0.0341512
LOPAC_2	L018	Potent, selective H3 histamine receptor agonist which crosses the blood-brain barrier; inhibits histamine synthesis and release	Histamine, R(-)-alpha-methyl-, dihydrochloride	55341	0.0353307
LOPAC_4	H007	Potent and selective 5-HT4 serotonin receptor antagonist	SDZ-205,557 hydrochloride	56215	0.0371453
LOPAC_1	L010	Adenosine receptor agonist with selectivity for A1 over A2	2-Chloroadenosine	58125	0.0373215
LOPAC_3	B011	High affinity NMDA glutamate receptor antagonist at the glycine site	MDL 105,519	54622	0.0383924
LOPAC_3	C004	Potent and selective non-peptide cholecystokinin (CCK) receptor antagonist; orally active	Lorglumide sodium	54634	0.0404087
LOPAC_1	L017	Specific type III phosphodiesterase (PDE) inhibitor	Cilostazol	58165	0.0443666
LOPAC_1	F007	Inhibits cytokine induced IkB (Inhibitor of NFkB) phosphorylation	Bay 11-7085	58167	0.0447188
LOPAC_1	N014	Antihyperlipoproteinemic; increases lipoprotein lipase activity, thus enhancing the rate of intravascular catabolism of ULDL to IDL and LDL	Clofibrate	58171	0.0454233
LOPAC_4	M016	D1 dopamine receptor agonist	SKF 89626	56262	0.0462765
LOPAC_1	L016	Transglutaminase inhibitor; substrate analog	Cystamine dihydrochloride	58178	0.0466562
LOPAC_4	J010	Potent and selective inhibitor of neuronal and endothelial isoforms of nitric oxide synthase	Thiocitrulline	56281	0.0499679
LOPAC_3	D021	Antineoplastic; bifunctional nitrosourea alkylating anticancer agent	Nimustine hydrochloride	54692	0.0501542
LOPAC_3	J012	NMDA glutamate receptor antagonist; neuroprotective agent; antimicrobial agent prescribed for the treatment of AIDS-associated Pneumocystis carinii pneumonia	Pentamidine isethionate	54696	0.0508263
LOPAC_1	K008	Endogenous excitatory amino acid neurotransmitter	L-Aspartic acid	58223	0.054582
LOPAC_3	K005	Anti-inflammatory; antipyretic and analgesic; blocks prostaglandin biosynthesis by inhibiting prostaglandin cyclooxygenase	Indomethacin	54719	0.0546909
LOPAC_2	O011	Dinucleoside polyphosphate that competitively inhibits ADP-induced platelet aggregation	P1,P4-Di(adenosine-5 )tetraphosphate triammonium	55437	0.0548274
LOPAC_1	O012	P2Y receptor agonist	2-Methylthioadenosine triphosphate tetrasodium	58230	0.0558149
LOPAC_4	N014	Potent kappa opioid receptor agonist; more potent enantiomer of (Â±)-trans-U-50488	(-)-trans-(1S,2S)-U-50488 hydrochloride	56318	0.0571563
LOPAC_1	D018	Selective serotonin reuptake inhibitor	Citalopram hydrobromide	58251	0.0595136
LOPAC_1	N006	Angiotensin-converting enzyme (ACE) inhibitor; antihypertensive	Captopril	58254	0.0600419
LOPAC_2	N011	Substrate for tyrosine hydroxylase; arrests cells at G2	p-Fluoro-L-phenylalanine	55466	0.060717
LOPAC_3	I008	Store-operated calcium (SOC) channel inhibitor.	MRS 1845	54765	0.0624201
LOPAC_3	D005	Selective norepinephrine reuptake inhibitor	Maprotiline hydrochloride	54786	0.0659487
LOPAC_4	I017	Selective strychnine-sensitive glycine receptor antagonist	Phenylbenzene-omega-phosphono-alpha-amino acid	56365	0.0662875
LOPAC_3	J006	Specific soluble guanylyl cyclase inhibitor	NS 2028	54790	0.0666208
LOPAC_2	N006	Blocks nicotinic acetylcholine receptors at autonomic ganglia	Hexamethonium bromide	55496	0.0668097
LOPAC_4	I019	Na+ channel blocker and Class I antiarrythmic; alkaloid isolated from the bark of the Cinchona family of South American trees	Quinidine sulfate	56373	0.0678417
LOPAC_2	N020	Selective, irreversible Cdc25 dual specificity phosphatase inhibitor.	NSC 95397	55516	0.0708715
LOPAC_4	O017	Selective D3 dopamine receptor agonist	S(+)-PD 128,907 hydrochloride	56406	0.074253
LOPAC_1	N022	Prevents tubulin polymerization	Colchicine	58343	0.0757173
LOPAC_4	N011	Nicotinic acetylcholine receptor antagonist; K+ channel blocker	Tetraethylammonium chloride	56416	0.0761958
LOPAC_4	K020	Selective inhibitor of receptor-mediated and voltage-gated Ca2+ entry	SKF 96365	56420	0.0769729
LOPAC_1	C019	Multi-drug resistance conjugate pathway modulator.	Sodium Taurocholate	58351	0.0771263
LOPAC_4	O012	Non-steroidal anti-inflammatory compound (NSAID); metabolite of sulindac	Sulindac sulfone	56423	0.0775558
LOPAC_2	K009	Potent group II metabotropic glutamate receptor agonist	(2S,1 S,2 S)-2-(carboxycyclopropyl)glycine	55555	0.078792
LOPAC_1	G003	Weak GABA-B receptor antagonist	5-Aminovaleric acid hydrochloride	58378	0.0818818
LOPAC_2	H005	Carboxypeptidase B inhibitor; chelating agent useful for the determination of calcium in the presence of magnesium	Ethylene glycol-bis(2-aminoethylether)-N,N,N ,N -tetraacetic acid	55582	0.0842755
LOPAC_2	D003	Inhibitor of iNOS, eNOS, and nNOS	S-Ethylisothiourea hydrobromide	55596	0.0871187
LOPAC_2	D014	Selective 5-HT1A serotonin receptor agonist	(Â±)-8-Hydroxy-DPAT hydrobromide	55597	0.0873218
LOPAC_2	K019	Negative allosteric modulator of GABA-A receptors	Dehydroisoandrosterone 3-sulfate sodium	55598	0.0875249
LOPAC_4	C005	Binds to the polyamine modulatory site of the NMDA glutamate receptor and potentiates NMDA-induced currents; precursor of spermidine	Putrescine dihydrochloride	56490	0.0905726
LOPAC_2	J020	Competitive antagonist at GABA-C receptors	Imidazole-4-acetic acid hydrochloride	55616	0.0911805
LOPAC_4	N022	Benzodiazepine receptor agonist	Zopiclone	56506	0.0936811
LOPAC_2	C021	Potent nootropic agent	DM 235	55630	0.0940238
LOPAC_2	N012	Vitamin A acid analog with antiproliferative activity in cultured human breast cancer cells	Retinoic acid p-hydroxyanilide	55637	0.0954454
LOPAC_4	K006	Inhibitor of mammalian enkephalinase and some metallo-endopeptidases; potent inhibitor of thermolysin and other bacterial metallo-endopeptidases	Phosphoramidon disodium	56521	0.0965953
LOPAC_3	H011	Putative antagonist of heroin/morphine-6beta-glucuronide induced opioid activity	(-)-3-Methoxynaltrexone hydrochloride	54969	0.0966975
LOPAC_3	I016	alpha1-Adrenoceptor antagonist	Moxisylyte hydrochloride	54969	0.0966975
LOPAC_4	D004	Local anesthetic	Tetracaine hydrochloride	56522	0.0967896
LOPAC_3	O021	Dibenzoxazepine antipsychotic agent	Loxapine succinate	54983	0.0990498
LOPAC_3	O007	Selective gastrin/CCK(B) receptor antagonist	CR 2945	55023	0.105771
LOPAC_3	I021	Inhibits multiple mammalian alkaline phosphatases	(-)-Tetramisole hydrochloride	55029	0.106779
LOPAC_4	N006	Potent, cell-permeable, IP3-independent intracellular calcium releaser	Thapsigargin	56574	0.106892
LOPAC_4	I012	alpha-Adrenoceptor agonist; vasoconstrictor	(Â±)-Synephrine	56579	0.107864
LOPAC_3	F019	Opioid receptor antagonist	Naloxone hydrochloride	55041	0.108795
LOPAC_2	C017	Selective blocker of apamin-sensitive K+ channels	Dequalinium dichloride	55705	0.109256
LOPAC_3	C017	Potent, selective 5-HT 1D serotonin receptor antagonist.	LY-310,762 hydrochloride	55045	0.109467
LOPAC_3	L008	Nootropic agent, improves learning and memory, and prevents impairment of cognitive functions	Oxiracetam	55053	0.110812
LOPAC_1	N019	Stimulates insulin release	Chlorpropamide	58549	0.112
LOPAC_3	J010	Suppresses PAF-induced bronchoconstriction; inhibits the release and actions of leukotrienes and other mediators	Oxatomide	55062	0.112324
LOPAC_3	L019	Selective, fluorescent inhibitor of choline acetyltransferase	2-(alpha-Naphthoyl)ethyltrimethylammonium iodide	55064	0.11266
LOPAC_3	D010	Mitochondrial F0F1-ATP synthase inhibitor; antibiotic	Oligomycin A	55071	0.113836
LOPAC_1	O010	DNA topoisomerase II inhibitor	Amsacrine hydrochloride	58568	0.115346
LOPAC_4	H011	Peroxisome proliferator-activated receptor (PPAR)-alpha agonist	Tetradecylthioacetic acid	56618	0.115441
LOPAC_3	C010	beta2-Adrenoceptor agonist	Metaproterenol hemisulfate	55094	0.117701
LOPAC_1	I010	.	(Â±)-p-Aminoglutethimide	58613	0.123272
LOPAC_1	K017	Nicotinic acetylcholine receptor agonist; acetylcholinesterase substrate	Acetylthiocholine chloride	58613	0.123272
LOPAC_2	M003	Selective A1 adenosine receptor antagonist	8-Cyclopentyl-1,3-dipropylxanthine	55782	0.124894
LOPAC_4	O011	Cholinesterase inhibitor	Pyridostigmine bromide	56672	0.125932
LOPAC_3	I014	Non-steroidal anti-inflammatory drug (NSAID) that shows 300-fold selectivity for cyclooxygenase-2 (COX-2) vs. cyclooxygenase-1 (COX-1).	Meloxicam sodium	55155	0.12795
LOPAC_1	C014	Potent, water-soluble A1 adenosine receptor agonist	Adenosine amine congener	58651	0.129965
LOPAC_1	L013	D1 Dopamine receptor agonist	R(+)-6-Bromo-APB hydrobromide	58651	0.129965
LOPAC_4	N017	Blocks nicotinate adenine dinucleotide phosphate (NAADP)-induced Ca2+ release	Thio-NADP sodium	56703	0.131954
LOPAC_4	J020	alpha2 Adrenoceptor agonist; anesthetic	Xylazine hydrochloride	56727	0.136617
LOPAC_1	F005	Intermediate in choline-betaine osmoregulatory pathway; product of choline dehydrogenation	Betaine aldehyde chloride	58689	0.136657
LOPAC_3	J003	Nicotinic acetylcholine receptor antagonist	Mecamylamine hydrochloride	55214	0.137864
LOPAC_1	J008	Semi-synthetic cephalosporin antibiotic; interferes with cell wall synthesis	Cephalothin sodium	58709	0.14018
LOPAC_1	J005	Selective inhibitor of 5-lipoxygenase	BWB70C	58720	0.142117
LOPAC_3	C006	Stimulates release of acetylcholine and other neurotransmitters; cognitive enhancer	Linopirdine	55241	0.142401
LOPAC_4	I020	D2 dopamine receptor antagonist; antipsychotic	(-)-Sulpiride	56775	0.145943
LOPAC_1	E008	Inhibits inducible and constitutive NOS	Aminoguanidine hydrochloride	58743	0.146168
LOPAC_2	D021	High affinity peroxisome proliferator-activated gamma (PPAR-gamma) agonist	GW1929	55887	0.146218
LOPAC_2	J019	Endogenous excitatory amino acid neurotransmitter	L-Glutamic acid hydrochloride	55889	0.146624
LOPAC_1	L009	Metallo-protease inhibitor; aminopeptidase inhibitor	Epibestatin hydrochloride	58771	0.1511
LOPAC_1	I014	High affinity muscarinic acetylcholine receptor ligand	Aminobenztropine	58792	0.154799
LOPAC_2	J022	Melatonin derivative with agonist activity	2-Iodomelatonin	55940	0.156982
LOPAC_3	L004	Highly selective delta2 opioid receptor antagonist	Naltriben methanesulfonate	55337	0.158531
LOPAC_4	I008	Potent 5-HT2 serotonin receptor antagonist which passes the blood-brain barrier	Ritanserin	56847	0.159931
LOPAC_2	A008	CD45 protein tyrosine kinase inhibitor	Dephostatin	55962	0.16145
LOPAC_2	J014	Potent competitive GABA-A receptor antagonist which is more potent than bicuculline; isolated from Corydalis stricta	(+)-Hydrastine	55977	0.164496
LOPAC_4	J008	Dopamine receptor antagonist; antipsychotic	Trifluperidol hydrochloride	56876	0.165565
LOPAC_1	L007	SAID (steroidal anti-inflammatory drug); glucocorticoid	Betamethasone	58863	0.167304
LOPAC_2	O021	Nicotinic acetylcholine receptor agonist	1,1-Dimethyl-4-phenyl-piperazinium iodide	55993	0.167746
LOPAC_2	L017	Cytochrome P4501A2 inhibitor	Furafylline	55994	0.167949
LOPAC_1	L004	Cdk1 inhibitor	CGP-74514A hydrochloride	58874	0.169241
LOPAC_4	C008	Selective alpha2-adrenoceptor antagonist	RX 821002 hydrochloride	56903	0.170811
LOPAC_1	G010	Testosterone precursor and metabolite with androgenic activity	4-Androstene-3,17-dione	58885	0.171179
LOPAC_1	O015	Nitric oxide precursor	L-Arginine	58902	0.174173
LOPAC_2	I019	Adenosine uptake inhibitor	Dilazep hydrochloride	56027	0.174651
LOPAC_3	H010	Muscarinic acetylcholine receptor agonist with preference for the M2 receptor	Oxotremorine sesquifumarate salt	55438	0.175502
LOPAC_3	K009	Reference standard; radio-iodinated iofetamine is used to image brain blood flow	Iofetamine hydrochloride	55439	0.17567
LOPAC_3	C009	Active enantiomer of Ibuprofen; NSAID	S(+)-Ibuprofen	55445	0.176678
LOPAC_1	K006	Irreversible serine protease inhibitor	4-(2-Aminoethyl)benzenesulfonyl fluoride hydrochloride	58918	0.176991
LOPAC_4	I005	Peripheral alpha1 adrenoceptor antagonist	Prazosin hydrochloride	56945	0.17897
LOPAC_1	P017	Cancer chemotherapeutic; cross-links DNA	Cyclophosphamide monohydrate	58935	0.179985
LOPAC_4	J007	Potent 5-HT2C/5-HT2B serotonin receptor antagonist	SB 206553 hydrochloride	56981	0.185965
LOPAC_1	F022	Alanine aminotransferase inhibitor	beta-Chloro-L-alanine hydrochloride	58972	0.186502
LOPAC_2	L009	Inhibits protein synthesis in prokaryotes	Fusidic acid sodium	56091	0.187648
LOPAC_2	N014	Norepinephrine metabolite	MHPG sulfate potassium	56093	0.188055
LOPAC_1	M004	Glutamic acid decarboxylase inhibitor	L-allylglycine	58984	0.188615
LOPAC_3	J016	Potent and highly selective sigma1 receptor agonist	PRE-084	55518	0.188944
LOPAC_1	H011	Irreversible alpha1B-adrenoceptor alkylating agent	Chloroethylclonidine dihydrochloride	58988	0.18932
LOPAC_1	D021	Choline acetyltransferase substrate	Choline bromide	58990	0.189672
LOPAC_3	O020	Potent chemopreventive agent	Se-(methyl)selenocysteine hydrochloride	55528	0.190624
LOPAC_3	H019	Selective inhibitor of brain nitric oxide synthase	7-Nitroindazole	55532	0.191296
LOPAC_1	P013	Selective A3 adenosine receptor agonist	N6-Benzyl-5 -N-ethylcarboxamidoadenosine	59001	0.191609
LOPAC_1	O007	Inhibits vesicular catecholine and serotonin uptake.	Reserpine	59002	0.191785
LOPAC_3	I019	Peptide inhibitor of aminopeptidases	L-Leucinethiol, oxidized dihydrochloride	55535	0.1918
LOPAC_3	C007	Sympathomimetic amine acting almost exclusively on beta adrenoceptors; bronchodilator; less active enantiomer of Isoproterenol	S(+)-Isoproterenol (+)-bitartrate	55551	0.194489
LOPAC_1	L003	Selective and potent blocker of Na+/H+ and Na+/Ca2+ channels	Benzamil hydrochloride	59018	0.194604
LOPAC_4	M014	Competitive muscarinic acetylcholine receptor antagonist	(-)-Scopolamine methyl nitrate	57036	0.19665
LOPAC_2	O006	Selective kappa opioid receptor agonist.	(Â±) trans-U-50488 methanesulfonate	56141	0.197803
LOPAC_2	K020	CNS and respiratory stimulant	Vanillic acid diethylamide	56150	0.199631
LOPAC_4	C020	Selective 5-HT7 serotonin receptor antagonist	SB 269970 hydrochloride	57058	0.200924
LOPAC_3	J008	Muscarinic acetylcholine receptor antagonist	Oxybutynin Chloride	55631	0.207931
LOPAC_2	N009	Beta2-adrenoceptor agonist; bronchodilator	Fenoterol hydrobromide	56195	0.20877
LOPAC_3	B005	Basement membrane protease inhibitor; inhibits endothelial cell proliferation and angiogenesis.	Minocycline hydrochloride	55658	0.212467
LOPAC_1	D019	Positive allosteric modulator of GABA-B receptors	CGP-13501	59120	0.212569
LOPAC_4	G008	H2 Histamine receptor antagonist; anti-ulcer agent	Ranitidine hydrochloride	57122	0.213358
LOPAC_3	F004	Potent and selective norepinephrine reuptake blocker	Nisoxetine hydrochloride	55675	0.215324
LOPAC_1	H007	Selective beta1 adrenoceptor antagonist	Betaxolol hydrochloride	59138	0.215739
LOPAC_1	H010	Semi-synthetic antibiotic; interferes with cell wall synthesis	Cefazolin sodium	59148	0.2175
LOPAC_1	C004	Glutamine synthetase inhibitor	L-2-aminoadipic acid	59199	0.226483
LOPAC_2	D004	GABA uptake inhibitor	Guvacine hydrochloride	56288	0.227657
LOPAC_1	D003	D2 dopamine receptor agonist; inhibits prolaction secretion	(+)-Bromocriptine methanesulfonate	59214	0.229125
LOPAC_2	J008	Histonol dehydrogenase Inhibitor	4-Imidazolemethanol hydrochloride	56297	0.229485
LOPAC_4	N019	beta Adrenoceptor antagonist; antihypertensive; antiarrhythmic; antiglaucoma agent	S(-)-Timolol maleate	57221	0.232592
LOPAC_4	H003	GABA transporter type 1 (GAT-1) inhibitor that crosses the blood brain barrier	SKF 89976A hydrochloride	57225	0.233369
LOPAC_1	N010	Muscarinic acetylcholine receptor agonist; resistant to acetylcholinesterase and non-specific cholinesterases	Bethanechol chloride	59240	0.233704
LOPAC_4	K019	Serotonin receptor agonist	Quipazine dimaleate	57228	0.233952
LOPAC_2	F016	Irreversible I2 imidazoline binding site ligand.	BU99006	56328	0.235781
LOPAC_2	O007	Selective A2A adenosine receptor antagonist	8-(3-Chlorostyryl)caffeine	56359	0.242077
LOPAC_4	N009	Selective inhibitor of butyrylcholinesterase	Tetraisopropyl pyrophosphoramide	57279	0.24386
LOPAC_2	O017	Matrix metalloproteinase 1 (MMP1) and collagenase inhibitor	Clodronic acid	56368	0.243904
LOPAC_3	O004	Selective D4 dopamine receptor antagonist	L-745,870 hydrochloride	55866	0.247417
LOPAC_3	N007	Serotonin receptor antagonist; antimigraine	Methysergide maleate	55881	0.249937
LOPAC_4	B005	Selective 5-HT1 serotonin receptor agonist	1-(2-Methoxyphenyl)piperazine hydrochloride	57311	0.250077
LOPAC_2	J017	Dopamine receptor antagonist; antipsychotic	cis-(Z)-Flupenthixol dihydrochloride	56412	0.25284
LOPAC_2	C008	Na+/Ca2+ exchanger inhibitor	3 ,4 -Dichlorobenzamil	56444	0.259339
LOPAC_3	D013	Reversible inhibitor of acetylcholinesterase	Neostigmine bromide	55937	0.259347
LOPAC_1	D004	Antiadrenal agent; reduces corticosteroid synthesis by adrenal cortex	1-(2-Chlorophenyl)-1-(4-chlorophenyl)-2,2-dichloroethane	59387	0.259595
LOPAC_3	D004	Potent L-type Ca2+ channel antagonist	Nimodipine	55940	0.259851
LOPAC_2	I020	Dopamine autoreceptor antagonist with some selectivity for the D3 dopamine receptor binding site	S(-)-DS 121 hydrochloride	56472	0.265026
LOPAC_4	N020	alpha-Adrenoceptor agonist; imidazoline binding site ligand	Xylometazoline hydrochloride	57404	0.268145
LOPAC_3	H022	alpha1 Adrenoceptor agonist; mydriatic; decongestant	Phenylephrine hydrochloride	56055	0.279174
LOPAC_4	B021	Potent H1 histamine receptor antagonist	Triprolidine hydrochloride	57463	0.279608
LOPAC_2	N017	Potent L-type Ca2+ channel activator	FPL 64176	56544	0.279648
LOPAC_2	C018	High affinity antagonist specific for the strychnine-insensitive glycine binding site of the NMDA glutamate receptor	6,7-Dichloroquinoxaline-2,3-dione	56553	0.281476
LOPAC_1	O017	Inhibits constitutive and inducible nitric oxide synthase (NOS)	2-(2-Aminoethyl)isothiourea dihydrobromide	59514	0.281963
LOPAC_4	E003	H1 histamine receptor antagonist.	Pheniramine maleate	57488	0.284465
LOPAC_1	C007	Calmodulin antagonist	N-(4-Aminobutyl)-5-chloro-2-naphthalenesulfonamide hydrochloride	59537	0.286014
LOPAC_1	E005	Intracellular Ca2+ antagonist; inhibits calmodulin-sensitive Ca2+-ATPase activity; protein kinase C inhibitor	TMB-8 hydrochloride	59541	0.286718
LOPAC_3	J019	Benzimidazolone neuroprotective agent	NS 521 oxalate	56111	0.288583
LOPAC_2	K008	High affinity ligand for glial mitochondrial benzodiazepine receptors	N,N-Dihexyl-2-(4-fluorophenyl)indole-3-acetamide	56591	0.289194
LOPAC_4	G006	Selective cAMP-dependent phosphodiesterase (Type IV) cAMP-dependent inhibitor	Rolipram	57545	0.295539
LOPAC_2	L010	Carbonic anhydrase inhibitor; diuretic	Hydrochlorothiazide	56632	0.29752
LOPAC_2	N021	M2 muscarinic acetylcholine receptor antagonist; muscle relaxant	Gallamine triethiodide	56632	0.29752
LOPAC_3	N003	Antagonist of NMDA glutamate receptors; stimulates dopamine release	Memantine hydrochloride	56169	0.298329
LOPAC_4	C019	Selective Src family kinase inhibitor.	SU 6656	57564	0.29923
LOPAC_4	L022	Phosphodiesterase III (PDE III) and phosphodiesterase IV (PDE IV) inhibitor	Zardaverine	57604	0.307002
LOPAC_4	D015	alpha-Adrenoceptor agonist; imidazoline binding site ligand; vasoconstrictor	Tetrahydrozoline hydrochloride	57605	0.307196
LOPAC_3	H004	beta Adrenoceptor agonist; peripheral vasodilator	Nylidrin hydrochloride	56232	0.308915
LOPAC_2	O016	Selective inhibitor of catechol O-methyl	3,5-Dinitrocatechol	56696	0.310518
LOPAC_2	O004	Metalloprotease inhibitor	2,2 -Bipyridyl	56711	0.313564
LOPAC_3	N016	KDO-8-P synthase inhibitor	PD 404,182	56268	0.314963
LOPAC_3	O017	Inhibits the energy metabolism of neoplastic cells by interfering with mitochondrial hexokinase, cellular respiration, and glycolysis; damages cell and mitochondrial membranes	Lonidamine	56276	0.316308
LOPAC_3	P015	Lipoxygenase inhibitor	Nordihydroguaiaretic acid from Larrea divaricata (creosote bush)	56278	0.316644
LOPAC_3	H008	Competitive lactate dehydrogenase inhibitor	Sodium Oxamate	56283	0.317484
LOPAC_4	B016	D3 dopamine receptor antagonist	U-99194A maleate	57664	0.318658
LOPAC_3	E003	Blocks the polyamine binding site associated with the NMDA glutamate receptor; neuroprotective	Ifenprodil tartrate	56294	0.319332
LOPAC_4	L006	Dopamine receptor antagonist; Ca2+ channel antagonist; antipsychotic	Thioridazine hydrochloride	57676	0.32099
LOPAC_1	J003	H1 Histamine receptor antagonist	(Â±)-Brompheniramine maleate	59748	0.323177
LOPAC_4	O005	Activates protein kinase C in vivo and in vitro; strong NO promoter; promotes expression of iNOS in cultured hepatocytes;T lymphocyte activator	Phorbol 12-myristate 13-acetate	57693	0.324293
LOPAC_3	D007	5-HT3 Serotonin receptor agonist	2-Methyl-5-hydroxytryptamine maleate	56336	0.326389
LOPAC_1	H004	Anti-inflammatory cortisol	Cortisone 21-acetate	59780	0.328813
LOPAC_1	L022	Selective non-competitive mGlu1 glutamate receptor antagonist	CPCCOEt	59801	0.332512
LOPAC_4	B022	alpha2 Adrenoceptor antagonist isolated from Cortnanthe johimbe	Yohimbine hydrochloride	57737	0.332841
LOPAC_2	J011	alpha1-Adrenoceptor antagonist	Fiduxosin hydrochloride	56814	0.334483
LOPAC_3	P011	Dopamine reuptake inhibitor; antidepressant	Nomifensine maleate	56397	0.336639
LOPAC_4	B011	Muscarinic acetylcholine receptor antagonist; centrally acting anticholinergic	Trihexyphenidyl hydrochloride	57771	0.339447
LOPAC_4	K016	EP1 Prostanoid receptor antagonist	SC 19220	57783	0.341778
LOPAC_3	N012	Inhibits serotonin release from platelets; inhibits production of leukotriene B4 and thromboxane B2	Parthenolide	56472	0.349241
LOPAC_4	I014	Selective COX-1 inhibitor	SC-560	57833	0.351492
LOPAC_3	B013	Highly selective kappa opioid receptor antagonist	nor-Binaltorphimine dihydrochloride	56488	0.351929
LOPAC_1	B009	Fungal metabolite that disrupts the structure and function of the Golgi apparatus	Brefeldin A from Penicillium brefeldianum	59928	0.35488
LOPAC_4	B018	Inhibitor of microtubule assembly	Vincristine sulfate	57865	0.357709
LOPAC_2	F022	Muscarinic acetylcholine receptor antagonist; bronchodilator	Ipratropium bromide	56944	0.360884
LOPAC_2	D011	Selective serotonin reuptake inhibitor	Fluvoxamine maleate	56948	0.361697
LOPAC_4	B015	Selective inhibitor of epidermal growth factor receptor (EGFR) protein	Tyrphostin AG 1478	57891	0.36276
LOPAC_2	P014	Serotonin metabolite	5-Hydroxyindolacetic acid	56978	0.367789
LOPAC_4	O020	GABA-A receptor modulator selective for the alpha3beta2gamma2 subunit combination	SB 205384	57931	0.370531
LOPAC_1	N005	Non-selective Ca2+ channel blocker which stimulates the binding of 1,4-dihydropyridine-based drugs to Ca2+ channels; anti-anginal	Bepridil hydrochloride	60020	0.371083
LOPAC_2	N007	Benzodiazepine receptor inverse agonist	Methyl 6,7-dimethoxy-4-ethyl-beta-carboline-3-carboxylate	57006	0.373476
LOPAC_2	D022	Inhibitor of protein kinase A (PKA), protein kinase C (PKC) and myosin light chain kinase (MLCK)	HA-100	57010	0.374288
LOPAC_1	C021	Folic acid antagonist	Methotrexate	60039	0.37443
LOPAC_3	O010	Dopamine antagonist; ergot alkaloid which interacts with serotonergic, dopaminergic and alpha-adrenergic systems	Methylergonovine maleate	56663	0.381334
LOPAC_3	L010	Potent, selective, cell permeable inhibitor of glycogen synthetase kinase-3 (GSK-3).	SB 216763	56670	0.38251
LOPAC_2	O008	Selective c-Jun N-terminal kinase (c-JNK) inhibitor.	SP600125	57057	0.383834
LOPAC_2	C010	Product of dopamine degradation by MAO and aldehyde dehydrogenase	3,4-Dihydroxyphenylacetic acid	57060	0.384443
LOPAC_1	K005	Muscarinic acetylcholine receptor antagonist	Atropine methyl nitrate	60117	0.388168
LOPAC_1	C006	Competitive GluR1-4 (AMPA-preferring) glutamate receptor antagonist	ATPO	60120	0.388696
LOPAC_3	O006	COX-1 and COX-2 inhibitor	(-)-Naproxen sodium	56716	0.390239
LOPAC_2	L005	Inhibits voltage-gated sodium channels; used for the treatment of absence-type seizures	Ethosuximide	57090	0.390536
LOPAC_4	H006	Calmodulin antagonist; dopamine receptor antagonist; antipsychotic; sedative	Trifluoperazine dihydrochloride	58037	0.391125
LOPAC_4	B010	Selective M1 muscarinic acetylcholine receptor antagonist and anti-ulcer agent	Telenzepine dihydrochloride	58050	0.393651
LOPAC_1	H008	Cell-permeable, non-competitive adenylyl cyclase inhibitor; targets the P-site domain	9-cyclopentyladenine	60166	0.396798
LOPAC_2	I009	Selective beta1-adrenoceptor antagonist	CGP 20712A methanesulfonate	57129	0.398456
LOPAC_4	B020	NK1 tachykinin receptor antagonist	WIN 62,577	58080	0.399479
LOPAC_4	J016	Potent, selective and competitive A3 adenosine receptor antagonist	VUF 5574	58097	0.402782
LOPAC_4	H019	Atypical antidepressant	Trazodone hydrochloride	58114	0.406085
LOPAC_4	K017	Selective NMDA glutamate receptor agonist	Phthalamoyl-L-glutamic acid trisodium	58114	0.406085
LOPAC_1	H009	Muscarinic acetylcholine receptor antagonist	Benztropine mesylate	60233	0.408599
LOPAC_1	B016	High affinity ligand at peripheral benzodiazepine receptors	CB34	60254	0.412297
LOPAC_2	L019	Pro-drug nucleoside analog; upon thymidine kinase expression,converted to a phosphorylated active analog and incorporated into DNA, causing death of the malignant dividing cell	Ganciclovir	57228	0.418562
LOPAC_3	N005	Selective M2 muscarinic acetylcholine receptor antagonist	Methoctramine tetrahydrochloride	56889	0.419308
LOPAC_1	B012	5-HT1 Serotonin receptor agonist	1-(3-Chlorophenyl)piperazine dihydrochloride	60295	0.419519
LOPAC_3	J007	Competitive sigma receptor antagonist; irreversible, non-competitive antagonist at the phencyclidine site on the NMDA glutamate receptor	Metaphit methanesulfonate	56894	0.420148
LOPAC_1	C017	NMDA glutamate receptor antagonist	(Â±)-2-Amino-5-phosphonopentanoic acid	60299	0.420223
LOPAC_3	L020	A neuronal nicotinic acetylcholine receptor antagonist; potent ganglioblocker; Antihypertensive	Pempidine tartrate	56899	0.420988
LOPAC_2	C020	Inhibitor of GTP cyclohydrolase I, the rate-limiting enzyme in tetrahydrobiopterin (BH4) biosynthesis; blocks the induction of nitric oxide synthesis	2,6-Diamino-4-pyrimidinone	57244	0.421811
LOPAC_2	O015	Thiol-oxidizing agent	N,N,N ,N -Tetramethylazodicarboxamide	57249	0.422827
LOPAC_3	H003	Anti-inflammatory; prostaglandin H synthase inhibitor; antithyroid drug	1-Methylimidazole	56921	0.424685
LOPAC_3	N008	Blocks movement of the H5 and H6 transmembrane domains of Na+-K+ ATPases	Ouabain	56928	0.425861
LOPAC_4	O010	beta1-adrenoceptor agonist	R(-)-Denopamine	58220	0.426679
LOPAC_2	B012	Metabolite of progesterone	17alpha-hydroxyprogesterone	57278	0.428716
LOPAC_3	J020	Neurosteroid that acts as a positive allosteric modulator of the GABA-A receptor; anesthetic	5alpha-Pregnan-3alpha-ol-11,20-dione	56964	0.43191
LOPAC_1	F004	H1 Histamine receptor antagonist	(Â±)-Chlorpheniramine maleate	60371	0.432904
LOPAC_3	O008	Antineoplastic; forms DNA intrastrand crosslinks by bifunctional alkylation in 5 -GGC sequences	Melphalan	56974	0.43359
LOPAC_2	C006	Isoflavonoid cytostatic agent that arrests the cell cycle at G1; inhibitor of mitochondrial aldehyde dehydrogenase	Daidzein	57311	0.435418
LOPAC_4	B012	P2Y receptor agonist	Uridine 5 -diphosphate sodium	58265	0.435421
LOPAC_2	P011	Dopamine receptor antagonist; antipsychotic	Fluphenazine dihydrochloride	57313	0.435825
LOPAC_4	B009	D2 and D3 dopamine receptor antagonist; antipsychotic	Tiapride hydrochloride	58277	0.437753
LOPAC_3	J022	D2 dopamine receptor antagonist; sigma receptor agonist; phenothiazine antipsychotic	Perphenazine	57078	0.451065
LOPAC_3	K003	Anti-inflammatory and analgesic; non-selective COX inhibitor	(Â±)-Ibuprofen	57086	0.452409
LOPAC_3	K012	NMDA glutamate receptor agonist	N-Methyl-D-aspartic acid	57133	0.460306
LOPAC_2	K003	Potent muscarinic acetylcholine receptor agonist	OXA-22 iodide	57438	0.461211
LOPAC_1	N016	Serotonin reuptake inhibitor; antidepressant	Clomipramine hydrochloride	60543	0.463198
LOPAC_3	O009	Highly selective beta2 adrenoceptor antagonist	ICI 118,551 hydrochloride	57174	0.467195
LOPAC_4	K009	Muscarinic acetylcholine receptor antagonist; antispasmodic	Propantheline bromide	58434	0.468255
LOPAC_4	B014	Selective kappa opioid receptor agonist	U-69593	58436	0.468643
LOPAC_2	O019	Redox cycling agent used to study role of ROS (reactive oxygen species)	2,3-Dimethoxy-1,4-naphthoquinone	57485	0.470756
LOPAC_1	M003	Serotonin receptor ligand	Tryptamine hydrochloride	60596	0.472533
LOPAC_1	L006	Analgesic; anticonvulsant	Carbamazepine	60604	0.473942
LOPAC_4	O003	Glucosylceramide synthase inhibitor; blocks formation of glucosylceramide from ceramide	(Â±)-threo-1-Phenyl-2-decanoylamino-3-morpholino-1-propanol hydrochloride	58472	0.475637
LOPAC_2	D019	Antidiabetic agent which blocks pancreatic ATP-dependent K+ channels resulting in an increase in intracellular Ca2+ and consequent insulin secretion	Glibenclamide	57524	0.478677
LOPAC_4	B004	Antitumor agent; promotes assembly of microtubules and inhibits tubulin disassembly process	Taxol	58493	0.479717
LOPAC_2	P012	A2 Adenosine receptor agonist	HE-NECA	57534	0.480708
LOPAC_4	C015	Analog of pinolol which contains a bromo-acetyl group capable of alkylation of beta-adrenoceptors	(Â±)-Pindobind	58501	0.481272
LOPAC_4	A010	Specific, reversible, orally-active COMT-inhibitor	Ro 41-0960	58523	0.485546
LOPAC_4	K003	Antibiotic; tuberculostatic	Pyrazinecarboxamide	58526	0.486129
LOPAC_3	O003	Sympathomimetic amine acting almost exclusively on beta adrenoceptors; bronchodilator	(Â±)-Isoproterenol hydrochloride	57305	0.489207
LOPAC_2	L007	GABA-A receptor antagonist	N-Methyl-beta-carboline-3-carboxamide	57600	0.494112
LOPAC_3	O012	Competitive and reversible inhibitor of phospholipase A2 (PLA2)	MJ33	57341	0.495256
LOPAC_4	B006	Norepinephrine reuptake blocker	Tomoxetine	58582	0.497008
LOPAC_3	I012	Nicotinic acetylcholine receptor antagonist; selectively inhibits alpha-bungarotoxin sensitive receptors that contain the alpha7 subunit	MG 624	57360	0.498448
LOPAC_3	D017	Potent nitric oxide synthase inhibitor	NG-Nitro-L-arginine	57372	0.500464
LOPAC_2	P007	Metabolite of physostigmine (eserine); potent analgesic; cholinesterase inhibitor	(-)-Eseroline fumarate	57638	0.501829
LOPAC_2	L008	Nicotinic acetylcholine receptor antagonist	Hexamethonium dichloride	57643	0.502844
LOPAC_1	C008	Dopamine analog possessing antitumor activity	N-Acetyldopamine monohydrate	60782	0.505293
LOPAC_4	K005	Blocks L-type Ca2+ channels	Phloretin	58655	0.511191
LOPAC_2	K005	Mixed beta adrenoceptor agonist/antagonist	(Â±)-CGP-12177A hydrochloride	57688	0.511983
LOPAC_2	N008	Hydrocortisone analog	Hydrocortisone 21-hemisuccinate sodium	57689	0.512187
LOPAC_2	O012	Dopamine receptor antagonist; selective for D2 over D1	(Â±)-Butaclamol hydrochloride	57693	0.512999
LOPAC_3	L022	Non-specific CNS stimulant; convulsant	Pentylenetetrazole	57450	0.51357
LOPAC_3	F022	Weak competitive antagonist at both A1 and A2 adenosine receptors	3-n-Propylxanthine	57454	0.514242
LOPAC_1	O006	beta Adrenoceptor antagonist	Alprenolol hydrochloride	60855	0.51815
LOPAC_3	N004	alpha1 Adrenoceptor antagonist; antihypertensive	Naftopidil dihydrochloride	57488	0.519955
LOPAC_1	N007	5-HT1A Serotonin receptor agonist; non-benzodiazepine anxiolytic	Buspirone hydrochloride	60893	0.524843
LOPAC_4	C003	Non-selective MAO-A/B inhibitor	Phenelzine sulfate	58733	0.526345
LOPAC_2	O009	Positive AMPA glutamate receptor modulator; more potent than 1-BCP	CX 546	57767	0.528028
LOPAC_2	C009	Analog of 2-fluoro-2-deoxyglucose	2-Chloro-2-deoxy-D-glucose	57775	0.529652
LOPAC_4	B007	Cofactor of nitric oxide synthase; intracellularly converted to tetrahydrobiopterin .	Sepiapterin	58753	0.53023
LOPAC_3	N019	Poly(ADP-ribose) polymerase (PARP) ligand which preferentially destabilizes one of the two zinc-fingers inactivating the enzyme	6-Nitroso-1,2-benzopyrone	57563	0.532557
LOPAC_1	B011	Partially selective D3 dopamine receptor agonist	BP 897	60942	0.533473
LOPAC_3	I020	alpha1 Adrenoceptor agonist	Methoxamine hydrochloride	57572	0.53407
LOPAC_2	O010	alpha1 adrenoceptor blocker	Doxazosin mesylate	57817	0.538182
LOPAC_4	O009	Antipsychotic agent; used in the treatment of spastic gastrointestinal disorders	Prochlorperazine dimaleate	58817	0.542664
LOPAC_2	N010	Non-peptide NK3 tachykinin receptor antagonist.	SB 218795	57840	0.542853
LOPAC_4	L007	Selective 5-HT1B serotonin receptor antagonist.	SB 224289 hydrochloride	58823	0.54383
LOPAC_4	M003	Anticonvulsant	Primidone	58828	0.544802
LOPAC_3	C003	Potent NMDA/metabotropic glutamate receptor agonist; excitotoxin; originally isolated from Amanita pantherina and Amanita muscaria	(Â±)-Ibotenic acid	57640	0.545495
LOPAC_4	I003	Interferes with activity of p21ras and other small G proteins by inhibiting post-translational cysteine isoprenylation	(-)-Perillic acid	58838	0.546744
LOPAC_3	D020	H1 Histamine receptor antagonist; anticholinergic	Promethazine hydrochloride	57662	0.549192
LOPAC_1	P012	Specific inhibitor of Ca2+-activated K+ channels	Clotrimazole	61041	0.55091
LOPAC_2	N019	Excitatory amino acid	L-Glutamine	57892	0.553414
LOPAC_4	B017	Protein tyrosine kinase inhibitor with approximately equal potency for inhibiting EGFR-kinase activity and HER1-2-kinase activity.	Tyrphostin AG 528	58882	0.555293
LOPAC_1	O003	Competitive inhibitor of potentiation by glycine at the NMDA glutamate receptor	5-Fluoroindole-2-carboxylic acid	61098	0.560949
LOPAC_1	P020	Skeletal muscle relaxant	Carisoprodol	61112	0.563415
LOPAC_1	O019	GABA-B receptor antagonist	2-Hydroxysaclofen	61124	0.565528
LOPAC_2	L016	Peroxisome proliferator-activated receptor (PPAR) gamma agonist.	L-165,041	57961	0.567427
LOPAC_3	N010	Non-steroidal anti-inflammatory drug (NSAID)	Oxaprozin	57771	0.567507
LOPAC_1	B018	Protein phosphatase 2A inhibitor	Cantharidin	61165	0.57275
LOPAC_3	B006	kappa3 Opioid receptor agonist; mixed mu opioid receptor agonist/antagonist	Naloxone benzoylhydrazone	57821	0.575908
LOPAC_3	N022	Cholinergic receptor agonist	(+)-Pilocarpine hydrochloride	57845	0.579941
LOPAC_1	O008	Potent anticonvulsant	N-(4-Amino-2-chlorophenyl)phthalimide	61206	0.579971
LOPAC_3	P017	Cofactor for many enzymes, including nitric oxide synthase	NADPH tetrasodium	57869	0.583973
LOPAC_2	L020	Cyclin dependent kinase (CDK) inhibitor; competes with ATP for catalytic subunit binding	Indirubin-3 -oxime	58050	0.585502
LOPAC_1	N003	Glutathione synthesis inhibitor	L-Buthionine-sulfoximine	61284	0.593709
LOPAC_2	H003	Acetylcholinesterase inhibitor	Edrophonium chloride	58129	0.601546
LOPAC_1	C012	Inactive isomer of amethopretin, a folic acid antagonist	(-)Amethopterin	61362	0.607447
LOPAC_2	P018	Full 5-HT1A serotonin receptor agonist; active enantiomer of (Â±)-8-hydroxy-DPAT	R-(+)-8-Hydroxy-DPAT hydrobromide	58179	0.611701
LOPAC_2	O005	D1 dopamine receptor agonist.	(Â±)-Chloro-APB hydrobromide	58189	0.613732
LOPAC_4	B013	beta-Adrenoceptor agonist; bronchodilator	Terbutaline hemisulfate	59192	0.61552
LOPAC_4	H015	Blocks LPS- or cytokine-induced activation of nuclear factor kB (NFkB), which, blocks the induction of iNOS and COX-2 transcription; blocks activation of pp70s6k by all mitogens	N-p-Tosyl-L-phenylalanine chloromethyl ketone	59222	0.621348
LOPAC_4	N008	Non-benzodiazepine anxiolytic which has a high differential between sedative and anxiolytic doses	Tracazolate	59222	0.621348
LOPAC_1	H005	I2 Imidazoline receptor agonist	Benazoline oxalate	61441	0.621361
LOPAC_3	B004	Ca2+ channel blocker; antihypertensive	Nitrendipine	58110	0.624468
LOPAC_2	C011	alpha1A Adrenoceptor antagonist	WB-4101 hydrochloride	58268	0.629776
LOPAC_3	P005	Highly potent and selective non-competitive NMDA glutamate receptor antagonist	(+)-MK-801 hydrogen maleate	58157	0.632365
LOPAC_2	J009	Anticonvulsant; glutamate receptor antagonist	Felbamate	58283	0.632822
LOPAC_2	O003	Selective A1 adenosine receptor antagonist	8-Cyclopentyl-1,3-dimethylxanthine	58283	0.632822
LOPAC_3	C005	I2-imidazoline agonist; I1-imidazoline antagonist; alpha2-Adrenergic antagonist	Idazoxan hydrochloride	58161	0.633037
LOPAC_1	B021	D2 dopamine receptor antagonist; blocks a subset of GABA-A receptors in rat cortex that is also blocked by clozapine	Chlorprothixene hydrochloride	61517	0.634747
LOPAC_3	B010	Muscarinic acetylcholine receptor antagonist; H1 histamine receptor antagonist	Orphenadrine hydrochloride	58173	0.635053
LOPAC_2	C016	Caffeine analog with some selectivity for A2 adenosine receptors	1,3-Dipropyl-7-methylxanthine	58298	0.635869
LOPAC_1	B010	Semi-synthetic cephalosporin antibiotic; interferes with cell wall synthesis	Cephalexin hydrate	61524	0.63598
LOPAC_4	I010	Selective D2 dopamine receptor antagonist	S(+)-Raclopride L-tartrate	59305	0.637474
LOPAC_4	A004	beta2-Adrenoceptor agonist; relaxes uterine muscle contractions	Ritodrine hydrochloride	59316	0.639611
LOPAC_2	L004	Kainate/quisqualate glutamate receptor antagonist	gamma-D-Glutamylaminomethylsulfonic acid	58321	0.64054
LOPAC_4	B019	Coenzyme needed for the activity of enzyme complexes such as those of pyruvate dehydrogenase and glycine decarboxylase	(Â±)-alpha-Lipoic Acid	59328	0.641942
LOPAC_1	B015	I2 Imidazoline receptor antagonist	BU224 hydrochloride	61573	0.64461
LOPAC_3	N020	Prototypical nootropic; modulates Na+-flux at AMPA glutamate receptors	Piracetam	58233	0.645135
LOPAC_2	C005	5-HT1B Serotonin receptor agonist	CGS-12066A maleate	58347	0.64582
LOPAC_2	A010	Activator of ATP-dependent K+ channels in both vascular smooth muscle and pancreatic beta-cells; antihypertensive	Diazoxide	58351	0.646632
LOPAC_2	N005	Potent inhibitor of phosphatase 2A (PP2A)	Endothall	58370	0.650491
LOPAC_3	A004	Potent and selective 5-HT2 serotonin receptor antagonist	LY-53,857 maleate	58270	0.651352
LOPAC_1	B014	5-HT2 serotonin receptor antagonist	Cyproheptadine hydrochloride	61620	0.652888
LOPAC_1	C011	Reverse transcriptase inhibitor; active against HIV-1 virus	3 -Azido-3 -deoxythymidine	61635	0.65553
LOPAC_3	O016	Ornithine decarboxylase activator; glutamine synthetase inhibitor	L-Methionine sulfoximine	58334	0.662105
LOPAC_1	P022	Selective inhibitor of inducible nitric oxide synthase (iNOS)	L-Canavanine sulfate	61689	0.665041
LOPAC_2	P009	Selective serotonin reuptake inhibitor	S-(+)-Fluoxetine hydrochloride	58446	0.665926
LOPAC_1	D017	Melatonin receptor agonist	6-Chloromelatonin	61765	0.678426
LOPAC_1	P018	Protein phosphatase 1 (PP1) and 2A (PP2A) inhibitor	Cantharidic Acid	61779	0.680892
LOPAC_3	P018	A1 Adenosine receptor agonist	R(-)-N6-(2-Phenylisopropyl)adenosine	58463	0.683781
LOPAC_3	J017	Competitive inhibitor of nitric oxide synthase	NG-Nitro-L-arginine methyl ester hydrochloride	58464	0.683949
LOPAC_3	B007	Less active enantiomer of (+)-MK-801 hydrogen maleate; anticonvulsant; NMDA glutamate receptor antagonist.	(-)-MK-801 hydrogen maleate	58481	0.686805
LOPAC_3	O019	Putative sigma-1 receptor agonist	L-687,384 hydrochloride	58533	0.695543
LOPAC_2	P006	Dopamine metabolite	4-Hydroxy-3-methoxyphenylacetic acid	58602	0.697608
LOPAC_4	H010	Ergot derivative; dehydrogenated analog of Lisuride; partial dopamine receptor agonist.	R(+)-Terguride	59619	0.698478
LOPAC_3	B009	5-HT1 Serotonin receptor antagonist; blocks serotonin autoreceptors	Methiothepin mesylate	58558	0.699743
LOPAC_1	E003	Potent alkaline phosphatase inhibitor	S(-)-p-Bromotetramisole oxalate	61891	0.700618
LOPAC_2	E003	DNA topoisomerase I inhibitor	(S)-(+)-Camptothecin	58626	0.702482
LOPAC_1	P011	Selective alpha adrenoceptor blocking agent; calmodulin antagonist	Phenoxybenzamine hydrochloride	61919	0.70555
LOPAC_2	J015	Ca2+/Na+ channel blocker; vasodilator	Flunarizine dihydrochloride	58645	0.706341
LOPAC_4	N010	Selective GABA-C receptor antagonist	TPMPA	59668	0.707998
LOPAC_3	A021	Potent and selective inhibitor of Bruton s tyrosine kinase (BTK)	LFM-A13	58610	0.708481
LOPAC_3	C020	Inhibitor of angiogenesis and endothelial cell proliferation	2-methoxyestradiol	58620	0.710161
LOPAC_4	M007	Active beta-adrenoceptor receptor blocking enantiomer; 5-HT1 serotonin receptor antagonist	(S)-Propranolol hydrochloride	59687	0.711689
LOPAC_2	B008	Norepinephrine metabolite	MHPG piperazine	58694	0.716292
LOPAC_2	B017	H1 Histamine receptor antagonist	Fexofenadine hydrochloride	58731	0.723807
LOPAC_3	P021	Potent and selective GABA uptake inhibitor.	NO-711 hydrochloride	58704	0.724275
LOPAC_2	C019	Antidepressant; antipruritic	Doxepin hydrochloride	58742	0.726041
LOPAC_4	O006	Inhibitor of mitochondrial electron transport	Rotenone	59768	0.727426
LOPAC_1	D005	Product in choline-betaine osmoregulatory pathway	Betaine hydrochloride	62144	0.745179
LOPAC_2	L022	Selective 5-HT2B/2C serotonin receptor antagonist.	SB 228357	58844	0.746756
LOPAC_4	L016	Ca2+ /calmodulin-dependent phosphodiesterase1 (PDE1) inhibitor.	Vinpocetine	59958	0.764339
LOPAC_4	H005	Specific GABA-A receptor antagonist; does not affect GABA-transaminase or glutamate-decarboxylase activities.	SR-95531	59972	0.767059
LOPAC_3	B015	gamma-Hydroxybutyrate receptor agonist	NCS-356	58969	0.768802
LOPAC_4	O019	Active enantiomer of quisqualic acid;	(+)-Quisqualic acid	59992	0.770945
LOPAC_1	B005	Potent inhibitor of the Na+-K+-2Cl- cotransporter; inhibits anthracene-9-carboxylic acid, a blocker of chloride channels	Bumetanide	62300	0.772655
LOPAC_4	L020	Specific beta1-Adrenoceptor specific partial agonist	Xamoterol hemifumarate	60033	0.77891
LOPAC_2	I010	alpha-glucosidase I-II inhibitor	1-Deoxynojirimycin hydrochloride	59013	0.781078
LOPAC_1	B008	Acetylcholine receptor agonist	Carbachol	62361	0.783398
LOPAC_1	B006	Calcineurin phosphatase inhibitor; immunosuppressant	Cyclosporin A	62375	0.785864
LOPAC_3	B016	Aminosteroidal neuromuscular blocking agent; skeletal muscle relaxant	Pancuronium bromide	59072	0.786109
LOPAC_2	B003	Competitive glycogen synthase kinase-3 (GSK-3) inhibitor.	SB 415286	59043	0.787171
LOPAC_3	O005	Product of xanthine oxidase oxidation of pterin, an enzyme involved in reactive oxygen formation.	Isoxanthopterin	59100	0.790814
LOPAC_4	L019	Synthetic glucocorticoid agonist; inducer of gene expression and apoptosis	Triamcinolone	60096	0.79115
LOPAC_3	C008	Disrupts microtubules by binding to beta-tubulin	Nocodazole	59128	0.795518
LOPAC_2	B018	Phenylalanine ammonia-lyase inhibitor; used to measure reducing sugar levels	4-Hydroxybenzhydrazide	59100	0.798747
LOPAC_4	P021	Potent nitric oxide synthase (NOS) inhibitor	1-[2-(Trifluoromethyl)phenyl]imidazole	60208	0.812909
LOPAC_2	J010	Anti-manic drug used in the treatment of bipolar depression; inhibitor of inositol monophosphatase	Lithium Chloride	59222	0.823524
LOPAC_4	B003	Vascular endothelial growth factor (VEGF) receptor protein tyrosine kinase 1/2 (KDR) and platelet derived growth factor (PDGF) receptor inhibitor	SU 4312	60273	0.825538
LOPAC_1	L008	H2 Histamine receptor antagonist; anti-ulcer agent	Cimetidine	62612	0.827607
LOPAC_4	H008	GABA-A receptor agonist, with some GABA-C receptor agonist activity	THIP hydrochloride	60339	0.83836
LOPAC_2	A004	Diacylglycerol kinase inhibitor	Diacylglycerol kinase inhibitor I	59347	0.84891
LOPAC_1	P010	Ca2+ channel blocker; central and peripheral vasodilator	Cinnarizine	62754	0.852617
LOPAC_1	O016	NMDA glutamate receptor antagonist	D(-)-2-Amino-7-phosphonoheptanoic acid	62778	0.856844
LOPAC_4	M008	Selective, reversible, orally-active MAO-B inhibitor which is devoid of indirect sympathomimetic activity	Ro 16-6491 hydrochloride	60492	0.868085
LOPAC_3	D022	Cyclooxygenase (COX) inhibitor	Piroxicam	59564	0.868778
LOPAC_2	A005	Potent and selective NMDA glutamate receptor antagonist; anticonvulsant	(Â±)-CPP	59493	0.878561
LOPAC_4	A021	Monoamine oxidase (MAO) inhibitor; antimalarial	Quinacrine dihydrochloride	60550	0.879353
LOPAC_3	D019	L-type Ca2+ channel blocker; vasodilator	Nifedipine	59653	0.883732
LOPAC_4	A016	Binds to the polyamine modulatory site of the NMDA glutamate receptor	Spermidine trihydrochloride	60576	0.884405
LOPAC_3	A010	Serotonin receptor agonist	5-Methoxy DMT oxalate	59658	0.884572
LOPAC_4	N007	Antidepressant; precursor of serotonin	L-Tryptophan	60593	0.887707
LOPAC_3	C019	5-HT2C/5-HT2B serotonin receptor agonist.	VER-3323 hemifumarate salt	59728	0.896334
LOPAC_3	P022	Nonselective muscarinic acetylcholine receptor agonist	Pilocarpine nitrate	59730	0.89667
LOPAC_3	P014	Selective NMDA glutamate receptor agonist	L-Glutamic acid, N-phthaloyl-	59775	0.904231
LOPAC_1	C005	Potent adenosine transport inhibitor	S-(4-Nitrobenzyl)-6-thioguanosine	63053	0.905279
LOPAC_4	A018	Selective 5-HT4 serotonin receptor antagonist	SB 204070 hydrochloride	60689	0.906358
LOPAC_2	I015	Endothelial nitric oxide synthase inhibitor	Diphenyleneiodonium chloride	59663	0.913087
LOPAC_3	B014	Competitive NMDA glutamate receptor antagonist with close structural similarity to L-glutamate	O-Phospho-L-serine	59842	0.915489
LOPAC_4	A009	Excitatory amino acid; NMDA glutamate receptor agonist	(Â±)-cis-Piperidine-2,3-dicarboxylic acid	60739	0.916072
LOPAC_1	N008	5-HT2 serotonin receptor antagonist	Cyclobenzaprine hydrochloride	63136	0.919897
LOPAC_1	N004	Androgen antagonist; synthetic steroid	Cyproterone acetate	63165	0.925005
LOPAC_2	D016	Arachidonate 12-Lipoxygenase inhibitor	Hydroquinone	59753	0.931365
LOPAC_3	A016	Cyclooxygenase and 5-Lipoxygenase inhibitor	Meclofenamic acid sodium	59966	0.936324
LOPAC_1	D022	H1 Histamine receptor antagonist	Clemastine fumarate	63251	0.940152
LOPAC_4	O007	Prevents induction of nitric oxide synthase (NOS) by inhibiting translation of NOS mRNA	Ammonium pyrrolidinedithiocarbamate	60867	0.94094
LOPAC_2	P013	Peripheral D1 dopamine receptor agonist	Fenoldopam bromide	59808	0.942535
LOPAC_1	C003	Cl- channel blocker	N-Phenylanthranilic acid	63268	0.943146
LOPAC_4	B008	Anti-estrogen; relatively selective protein kinase C inhibitor	Tamoxifen citrate	60879	0.943272
LOPAC_1	A007	Carbonic anhydrase inhibitor	Acetamide	63288	0.946669
LOPAC_4	O008	Selective, reversible, orally-active MAO-A inhibitor	Ro 41-1049 hydrochloride	60989	0.964643
LOPAC_3	B018	Peripheral ganglionic nicotinic acetylcholine receptor antagonist	Pentolinium di[L(+)-tartrate]	60160	0.968921
LOPAC_4	A015	GABA-B receptor antagonist	Phaclofen	61057	0.977854
LOPAC_2	P020	Selective phosphodiesterase II (PDEII) inhibitor	Imazodan	60009	0.983356
LOPAC_3	B022	H1 Histamine receptor antagonist	Pyrilamine maleate	60252	0.98438
LOPAC_2	N004	ATP-dependent K+ channel blocker	Glipizide	60018	0.985184
LOPAC_3	P006	Quinolone antibacterial; DNA gyrase inhibitor	Oxolinic acid	60270	0.987404
LOPAC_2	P017	Selective serotonin reuptake inhibitor	Fluoxetine hydrochloride	60043	0.990261
LOPAC_2	I014	Selective dopamine reuptake inhibitor	GBR-12909 dihydrochloride	60047	0.991073
LOPAC_1	A011	Endogenous neurotransmitter	GABA	63549	0.992638
LOPAC_3	P007	Selective nicotinic acetylcholine receptor agonist	Methylcarbamylcholine chloride	60360	1.00253
LOPAC_3	P009	Selective 5-HT1A serotonin receptor antagonist which crosses the blood-brain barrier	p-MPPI hydrochloride	60360	1.00253
LOPAC_4	P015	Flavonoid, antioxidant	(Â±)-Taxifolin	61241	1.0136
LOPAC_1	B020	Dopamine receptor antagonist; anti-emetic; antipsychotic	Chlorpromazine hydrochloride	63674	1.01465
LOPAC_1	K003	Antiproliferative on melonama cells; inhibits mitochondrial oxidoreductases of the respiratory chain and inhibits DNA synthesis	Azelaic acid	63677	1.01518
LOPAC_2	O022	Irreversible inhibitor of cysteine proteases	E-64	60196	1.02133
LOPAC_3	A009	Antitumor agent which inhibits ADP ribosylation; induces changes in the mitochondrial membrane potential, activation of caspase-3 and DNA fragmentation	m-Iodobenzylguanidine hemisulfate	60474	1.02168
LOPAC_1	I003	GABA uptake inhibitor	(Â±)-Nipecotic acid	63719	1.02258
LOPAC_2	A018	Selective 5-HT1A serotonin receptor agonist	N,N-Dipropyl-5-carboxamidotryptamine maleate	60214	1.02499
LOPAC_4	P003	Selective 5-HT2 serotonin receptor blocker	Ketanserin tartrate	61310	1.02701
LOPAC_3	A007	Monoamine oxidase inhibitor	Iproniazid phosphate	60567	1.03731
LOPAC_1	B017	Peroxizome proliferator;specific ligand for the nuclear peroxisome proliferator-activated receptor alpha (PPARalpha)	Ciprofibrate	63809	1.03843
LOPAC_4	A013	Na+ channel blocker	Procaine hydrochloride	61379	1.04041
LOPAC_2	J016	Endogenous neurotransmitter	Serotonin hydrochloride	60327	1.04794
LOPAC_2	O020	Non-steroidal anti-inflammatory drug (NSAID)	Etodolac	60333	1.04916
LOPAC_4	P020	A1 Adenosine receptor antagonist	Xanthine amine congener	61437	1.05168
LOPAC_1	G004	Epithelial Na+ channel blocker	Amiloride hydrochloride	63890	1.0527
LOPAC_4	O016	Atypical D1 dopamine receptor agonist; displays antagonist activity in vitro and agonist activity in vivo	SKF 83565 hydrobromide	61448	1.05382
LOPAC_3	A011	Potent and selective H3 histamine receptor agonist	Imetit dihydrobromide	60718	1.06268
LOPAC_1	P015	Phospholipase A2 inhibitor; neuroprotective in situations of hypoxia and ischemia	Citicoline sodium	63989	1.07013
LOPAC_2	C003	Selective A1 adenosine receptor agonist	N6-Cyclohexyladenosine	60438	1.07048
LOPAC_3	B012	D2 Dopamine receptor antagonist; serotonin receptor antagonist	(Â±)-Octoclothepin maleate	60782	1.07343
LOPAC_4	P017	Protein tyrosine kinase inhibitor	Tyrphostin AG 835	61560	1.07558
LOPAC_3	P008	Potent and selective NO-sensitive guanylyl cyclase inhibitor	ODQ	60819	1.07965
LOPAC_3	A012	Vasodilator; converted by the liver to the active metabolite, SIN-1	Molsidomine	60839	1.08301
LOPAC_1	A013	GABA transaminase inhibitor; conformationally constrained GABA analog	Gabaculine hydrochloride	64092	1.08828
LOPAC_4	N016	Amphoteric glycopeptide antibiotic; interefers with cell wall syntehsis by bind to peptidoglycan	Vancomycin hydrochloride from Streptomyces orientalis	61643	1.0917
LOPAC_1	A018	Stimulates insulin release	Acetohexamide	64165	1.10113
LOPAC_2	A009	Highly potent, non-selective A1 adenosine receptor antagonist	CGS-15943	60608	1.10501
LOPAC_3	B008	Potent and selective inhibitor of cdc2, cdk and cyclin-dependent kinases	Olomoucine	60982	1.10704
LOPAC_2	N016	Serotonin precursor; antidepressant; anti-epileptic	5-Hydroxy-L-tryptophan	60622	1.10785
LOPAC_3	B003	Progesterone receptor antagonist	Mifepristone	60991	1.10855
LOPAC_4	P004	Potent inhibitor of bacterial and protozoal dihydrofolate reductase	Trimethoprim	61776	1.11754
LOPAC_4	A007	Potent inducible nitric oxide synthase (iNOS) inhibitor; endothelial NOS (eNOS) inhibitor	1,3-PBIT dihydrobromide	61855	1.13289
LOPAC_1	O004	Protein kinase inhibitor most effective for cAMP- and cGMP-dependent protein kinases	H-9 dihydrochloride	64375	1.13812
LOPAC_3	P013	Potent 5-HT1A serotonin receptor antagonist that lacks TFMPP-like stimulus properties	NAN-190 hydrobromide	61226	1.14804
LOPAC_2	N022	Imidazoline-based K(ATP) channel blocker	IMID-4F hydrochloride	60859	1.15598
LOPAC_3	A018	Beta1-Adrenoceptor antagonist	(Â±)-Metoprolol (+)-tartrate	61286	1.15812
LOPAC_4	P012	Selective alpha1A adrenoceptor antagonist; antihypertensive	Urapidil, 5-Methyl-	62058	1.17233
LOPAC_3	A006	Selective D4 dopamine receptor antagonist	L-750,667 trihydrochloride	61468	1.1887
LOPAC_1	A021	Leucine aminopeptidase inhibitor	Actinonin	64769	1.20751
LOPAC_1	P019	NSAID; putative inhibitor of multidrug resistance-associated protein 1 (MRP1)	1-(4-Chlorobenzyl)-5-methoxy-2-methylindole-3-acetic acid	64773	1.20822
LOPAC_1	P006	Noncompetitive NMDA glutamate receptor antagonist.	CNS-1102	64774	1.20839
LOPAC_1	B019	Positive allosteric modulator of GABA-B receptors	CGP-7930	64858	1.22319
LOPAC_2	A003	Blocks the rapid desensitization of AMPA glutamate receptors	Cyclothiazide	61194	1.22402
LOPAC_2	P005	p56lck Tyrosine kinase inhibitor	Emodin	61234	1.23214
LOPAC_4	A006	Leukotriene D4 receptor antagonist	REV 5901	62376	1.23411
LOPAC_3	P016	Phosphodiesterase inhibitor	Papaverine hydrochloride	61808	1.24583
LOPAC_1	P021	Anti-inflammatory; corticosterone analog	Cortisone	65066	1.25982
LOPAC_4	A011	Non-selective dopamine receptor agonist	Piribedil maleate	62540	1.26597
LOPAC_4	A014	D2 dopamine receptor antagonist	Cortexolone maleate	62587	1.2751
LOPAC_2	B014	Histamine precursor	L-Histidine hydrochloride	61451	1.27621
LOPAC_4	P018	High affinity cannabinoid receptor agonist	( R)-(+)-WIN 55,212-2 mesylate	62593	1.27627
LOPAC_1	H003	Removes fast inactivation of Na+ currents and transient K+ currents; chemical modifier	N-Bromoacetamide	65186	1.28096
LOPAC_3	P019	Antiandrogen	Nilutamide	62066	1.28918
LOPAC_3	A005	Potent phosphodiesterase inhibitor; more active than theophylline at adenosine receptors	3-Isobutyl-1-methylxanthine	62159	1.30481
LOPAC_1	A004	Amino acid analog that partially improves neuronal survival following transient forebrain ischemia	N-Acetyl-L-Cysteine	65323	1.30509
LOPAC_2	B015	Activates adenylate cyclase; antihypertensive and vasodilator; isolated from Coleus forskohlii	Forskolin	61603	1.30708
LOPAC_1	B007	GABA-B receptor agonist; antispastic agent; muscle relaxant	(Â±)-Baclofen	65373	1.3139
LOPAC_1	A012	Potent, selective and reversible inducible nitric oxide synthase inhibitor	(Â±)-AMT hydrochloride	65458	1.32887
LOPAC_4	A005	Selective M1 muscarinic acetylcholine receptor antagonist	Pirenzepine dihydrochloride	62871	1.33028
LOPAC_1	O005	NMDA glutamate receptor agonist acting at the glycine site	1-Aminocyclopropanecarboxylic acid hydrochloride	65481	1.33292
LOPAC_1	A016	Weak A2 adenosine receptor antagonist; water soluble	1-Allyl-3,7-dimethyl-8-p-sulfophenylxanthine	65523	1.34031
LOPAC_2	B021	Selective competitive inhibitor of inducible nitric oxide synthetase (iNOS)	Guanidinoethyl disulfide dihydrobromide	61778	1.34262
LOPAC_2	P016	Monoamine oxidase inhibitor	Hydroxylamine hydrochloride	61813	1.34973
LOPAC_4	A017	Neurosteroid that antagonizes the GABA-A receptor chloride channels	Pregnenolone sulfate sodium	62981	1.35165
LOPAC_2	B013	PPAR-alpha receptor agonist; lipid regulating drug	Fenofibrate	61843	1.35582
LOPAC_4	P005	Adenylyl cyclase inhibitor	SQ 22536	63004	1.35612
LOPAC_3	A017	Inhibits serotonin reuptake; 5-HT2A serotonin receptor antagonist	LY-367,265	62501	1.36227
LOPAC_2	A013	Antihypertensive; metabolized to tetrahydroisoquinoline (TIQ) which may play a role in the induction of Parkinson s Disease	Debrisoquin sulfate	61933	1.3741
LOPAC_2	P004	Selective AMPA/kainate glutamate receptor antagonist; anticonvulsant; skeletal muscle relaxant	GYKI 52466 hydrochloride	61943	1.37613
LOPAC_4	P022	Serotonin reuptake inhibitor; antidepressant	Zimelidine dihydrochloride	63127	1.38002
LOPAC_4	A012	Selective 5-HT6 serotonin receptor antagonist.	Ro 04-6790 dihydrochloride	63150	1.38448
LOPAC_4	A003	D2 dopamine receptor antagonist; phenothiazine antipsychotic	Promazine hydrochloride	63198	1.39381
LOPAC_4	A022	D2 Dopamine receptor antagonist; antipsychotic	(Â±)-Sulpiride	63231	1.40022
LOPAC_1	P014	Selective inhibitor of DNA synthesis	Cytosine-1-beta-D-arabinofuranoside hydrochloride	65878	1.40284
LOPAC_3	P020	Antibiotic; interferes with cell wall synthesis	Phosphomycin disodium	62776	1.40848
LOPAC_4	A008	NR2B-selective, noncompetitive NMDA receptor antagonist	Ro 8-4304	63292	1.41207
LOPAC_3	P012	Nonselective beta adrenoceptor antagonist; vasodilator	Pindolol	62809	1.41402
LOPAC_4	H016	L-type Ca2+ channel modulator; adrenoceptor antagonist; antiarryhthmic; cardiac depressant; coronary vasodilator	(Â±)-Verapamil hydrochloride	63315	1.41654
LOPAC_2	P022	Sympathomimetic amine acting almost exclusively on beta adrenoceptors; bronchodilator; active enantiomer of Isoproterenol	R(-)-Isoproterenol (+)-bitartrate	62194	1.42711
LOPAC_3	P010	Nonselective muscarinic acetylcholine receptor agonist	Oxotremorine methiodide	63016	1.4488
LOPAC_2	A007	A2a adenosine receptor agonist.	CGS-21680 hydrochloride	62301	1.44884
LOPAC_1	A010	PKA activator; second messenger	Adenosine 3 ,5 -cyclic monophosphate	66195	1.45867
LOPAC_1	P016	Ca2+ ionophore used to potentiate responses to NMDA, but not quisqualate glutamate receptors	Calcimycin	66206	1.46061
LOPAC_1	A017	NMDA glutamate receptor antagonist; anticonvulsant	(Â±)-2-Amino-7-phosphonoheptanoic acid	66212	1.46167
LOPAC_2	A014	Dopamine receptor agonist	R(-)-N-Allylnorapomorphine hydrobromide	62401	1.46915
LOPAC_1	A022	Blocks ATP-sensitive K+ channels	2,3-Butanedione monoxime	66346	1.48527
LOPAC_1	P009	GABA-A receptor antagonist	(+)-Bicuculline	66353	1.4865
LOPAC_1	A015	Non-selective aminotransferase inhibitor	O-(Carboxymethyl)hydroxylamine hemihydrochloride	66377	1.49073
LOPAC_4	P019	Nicotinic acetylcholine receptor antagonist	N,N,N-trimethyl-1-(4-trans-stilbenoxy)-2-propylammonium iodide	63739	1.49892
LOPAC_2	B007	Cholinesterase inhibitor	(-)-Physostigmine	62569	1.50327
LOPAC_4	P010	BLT1 leukotriene receptor agonist	U-75302	63793	1.50941
LOPAC_1	B004	PKC inhibitor; affects translocation of PKC from cytosol to plasma membrane	Chelerythrine chloride	66575	1.5256
LOPAC_3	A008	Alcohol dehydrogenase inhibitor	4-Methylpyrazole hydrochloride	63526	1.5345
LOPAC_1	A014	Adenosine receptor agonist with selectivity for A2 over A1	5 -N-Methyl carboxamidoadenosine	66682	1.54445
LOPAC_1	P003	Glutathione synthesis inhibitor	DL-Buthionine-[S,R]-sulfoximine	66724	1.55184
LOPAC_4	A020	Protein kinase C inhibitor; isolated from bovine brain cerebrosides	Sphingosine	64012	1.55195
LOPAC_2	P021	Dopamine reuptake inhibitor	GBR-12935 dihydrochloride	62907	1.57191
LOPAC_2	B020	Selective D3 dopamine receptor agonist; active enantiomer of (Â±)-7-hydroxy-DPAT	R-(+)-7-Hydroxy-DPAT hydrobromide	62909	1.57232
LOPAC_2	B005	Protein kinase C (PKC) inhibitor	rac-2-Ethoxy-3-octadecanamido-1-propylphosphocholine	62966	1.58389
LOPAC_4	P011	Oral hypoglycemic agent; stimulates pancreatic islet cells to secrete insulin	Tolazamide	64192	1.58692
LOPAC_4	A019	Selective D4 dopamine receptor agonist	PD 168,077 maleate	64247	1.59761
LOPAC_2	I016	Noncompetitive NMDA glutamate receptor antagonist.	Dextrorphan D-tartrate	63036	1.59811
LOPAC_1	P004	Tryptophan hydroxylase inhibitor	DL-p-Chlorophenylalanine methyl ester hydrochloride	67025	1.60486
LOPAC_4	P009	Inhibits various mammalian alkaline phosphatases (i.e., liver, kidney, placenta, bone and tumor)	Tetramisole hydrochloride	64300	1.60791
LOPAC_2	B016	Competitive antagonist at post-ganglionic synapses and on smooth muscle	L-Hyoscyamine	63094	1.60989
LOPAC_2	A016	M3 muscarinic acetylcholine receptor antagonist.	4-DAMP methiodide	63096	1.6103
LOPAC_2	P003	Protein kinase C (PKC) inhibitor	rac-2-Ethoxy-3-hexadecanamido-1-propylphosphocholine	63126	1.61639
LOPAC_2	A017	Group I metabotropic glutamate receptor (mGluR1) agonist	(S)-3,5-Dihydroxyphenylglycine	63204	1.63223
LOPAC_3	A013	Clozapine analog which is 25 fold selective for the D4 dopamine receptor versus the D2 dopamine receptor	JL-18	64215	1.65027
LOPAC_1	P008	Opioid receptor ligand with high affinity toward sigma1 sites; antitussive	Carbetapentane citrate	67390	1.66914
LOPAC_3	B017	Prototype nicotinic acetylcholine receptor agonist	(-)-Nicotine hydrogen tartrate salt	64466	1.69244
LOPAC_2	B009	Potent and selective D2 dopamine receptor antagonist	S-(-)-Eticlopride hydrochloride	63565	1.70554
LOPAC_3	P004	Potent, selective DP prostanoid receptor agonist.	BW 245C	64569	1.70975
LOPAC_4	P006	Blocks production of tumor necrosis factor-alpha (TNF-alpha) and nitric oxide in macrophages	Tyrphostin AG 126	65028	1.74934
LOPAC_4	P014	Selective D4 dopamine receptor antagonist	U-101958 maleate	65094	1.76217
LOPAC_1	P005	H1 Histamine receptor antagonist	(+)-Brompheniramine maleate	67936	1.76531
LOPAC_3	B020	Anticonvulsant	Valproic acid sodium	64941	1.77225
LOPAC_2	B006	Selective dopamine reuptake inhibitor; antiparkinsonian; antidepressant	GYKI 52895	63898	1.77317
LOPAC_2	B011	Selective serotonin reuptake inhibitor	R-(-)-Fluoxetine hydrochloride	63921	1.77784
LOPAC_3	A015	Potent inhibitor of CDK1/cyclin B, CDK2/cyclin A, CDK2/cyclin E, and CDK5/p25	Kenpaullone	65095	1.79813
LOPAC_3	A003	Selective myosin light chain kinase (MLCK) inhibitor	ML-7	65221	1.8193
LOPAC_4	H009	Oral hypoglycemic agent; stimulates pancreatic islet cells to secrete insulin	Tolbutamide	65444	1.83016
LOPAC_4	P013	Na+ channel blocker; diuretic	Triamterene	65476	1.83638
LOPAC_1	B003	Nitric oxide synthase (NOS) inhibitor	3-Bromo-7-nitroindazole	68484	1.86183
LOPAC_3	A014	5-HT1/5-HT2 Serotonin receptor antagonist; analgesic; antipyretic	Metergoline	65696	1.89911
LOPAC_1	A009	Dopamine releaser used in the treatment of Parkinsonism and drug-	Amantadine hydrochloride	68782	1.91431
LOPAC_2	A022	Selective phosphodiesterase III (PDE III) inhibitor	Enoximone	64614	1.91859
LOPAC_3	A022	Cell permeable calpain I and II inhibitor	MDL 28170	65838	1.92297
LOPAC_2	P015	Non-steroidal anti-androgen	Flutamide	64684	1.9328
LOPAC_3	A019	Immunosuppressive; its metabolite, a malononitrile derivative, inhibits dihydroorotate dehydrogenase (in the de novo pyrimidine synthesis pathway) and several protein tyrosine kinases	Leflunomide	65933	1.93894
LOPAC_2	B022	Alkylating reagent for cysteine and histidine residues in proteins; irreversible protein inhibitor	Iodoacetamide	64727	1.94154
LOPAC_1	B022	Nootropic; cholinergic drug	Centrophenoxine hydrochloride	69002	1.95306
LOPAC_1	A008	Antineoplastic	Altretamine	69030	1.95799
LOPAC_1	A020	NMDA glutamate receptor modulator	cis-Azetidine-2,4-dicarboxylic acid	69033	1.95852
LOPAC_3	A020	Potent A2B adenosine receptor antagonist	MRS 1754	66198	1.98346
LOPAC_2	B010	Glutamate transport inhibitor	DL-threo-beta-hydroxyaspartic acid	64938	1.98439
LOPAC_3	B019	L-type Ca2+ channel antagonist; antihypertensive	Nicardipine hydrochloride	66364	2.01136
LOPAC_2	A020	Ergot alkaloid; vasoconstrictor; partial agonist at dopaminergic receptors and adrenoceptors; antagonist at serotonergic receptors	Dihydroergocristine methanesulfonate	65195	2.03658
LOPAC_2	A015	Ca2+ channel antagonist selective for slow, or L-type, channels; stimulates 1,4-dihydropyridine binding to Ca2+ channels; coronary vasodilator	Diltiazem hydrochloride	65486	2.09568
LOPAC_1	A005	MAO inhibitor	6-Methoxy-1,2,3,4-tetrahydro-9H-pyrido[3,4b] indole	69821	2.09731
LOPAC_4	P008	Potent, water soluble 5-HT3 serotonin receptor antagonist	3-Tropanylindole-3-carboxylate methiodide	66909	2.11479
LOPAC_1	A006	Promotes rapid dissociation of plasmin, thereby inhibiting the activation of plasminogen and subsequent fibrinolysis; inhibits plasminogen binding to activated platelets	6-Aminohexanoic acid	70191	2.16248
LOPAC_2	P019	Selective kappa opioid receptor antagonist	Guanidinyl-naltrindole di-trifluoroacetate	65830	2.16554
LOPAC_1	A019	Blocks Na+ channels and appears to have Class III anti-arrhythmic activity;	N-Acetylprocainamide hydrochloride	70393	2.19806
LOPAC_2	B019	NMDA glutamate receptor open channel blocker.	N-(3,3-Diphenylpropyl)glycinamide	66051	2.21043
LOPAC_4	P016	Selective GABA transaminase (GABA-T) inhibitor; anticonvulsant	(Â±)-gamma-Vinyl GABA	68019	2.33044
LOPAC_2	A019	Anticonvulsant; anti-epileptic	Phenytoin sodium	66782	2.35889
LOPAC_4	P007	Inhibits LTC4 and PGE2 formation but does not inhibit cyclooxygenase or lipoxygenase activity; anti-asthma drug	Tranilast	68948	2.51093
LOPAC_1	A003	Inhibitor of catecholamine synthesis and tyrosine hydroxylase	DL-alpha-Methyl-p-tyrosine	72995	2.65634
